# Supplementary material for: Dormancy-associated MADS-box genes and microRNAs jointly control dormancy transition in pear (Pyrus pyrifolia white pear group) flower bud
Source: J Exp Bot. 2015 Oct 14;67(1):239–57. doi: 10.1093/jxb/erv454 (PMC4682432; doi:10.1093/jxb/erv454)
Supplement: Supplementary Data [file supp_erv454_Predicted_promoter_sequences_of_MIKC_genes_of_Suli_pear.fasta]

>PpSEP1-1
AATTTCGGAAAGGCAATGGAATAACCAAATTAATTTGTCACACTCATTTTTAGGGACCAA
TTATTGTTTGATTTTTAATTTCAAGGACCAACCGTGACAAAATCTCAATTAACAAACCAT
CCATGCAGTCAAAATATAGATTGATACAATTTCAAAACCTCATGATGTAATTTTAATATC
AATATCTATATCATATCCATTCTTCTATACAACTACTAATATCTAAAAATATCCATTCTT
AGGATGTCGTTGAAAGCCACGATGTTGTAATCACCCTAAACAGAAAATAAGGGGTGGAAA
TTAGACTAAACCATATACAATGGCCAACCATAATAATTTGATTCAAACTTGTCAGGAAAG
TGACGATGGACAACCAAAATAATGATTTCATGTTGCAAAATTGTAATGGTCAAATTAGTA
AATGACATAATTTCAGAACATTACATGGGAGTTTTCATTAATTTTCACAAAAATATTTTC
TTTCAAAGATATATGGTAAGTATGGAGACATACAGAGACAGCCAAACGCGCTCAAACTGT
GATTGGTTGTGGAATTCTCTCACACAGAAGAAATAGTACAAAACAAAAATAAAATAAAAA
AGGAGACTTTATATGAAACTGGAAAGAACACAACCCTAAATTTCATTTCAGAGTTTCTGG
GTGTAGATTGGAACCTGAGGTTATTGACCCAAAAGAAAAATCAGGATTGGAACCTAAGGT
TAAGAAGATAAGCCATCACTCAAGAGACAGAACTACAAGACAACCAGATCTAATCTCTCT
CTCTCTCTCTCTCTCTCTCTCTGTAGGGTTTTCCAACTGAGTGAGTATCCACCTTTCTCT
TGTGTTTCACAAATTTGGTTACAGTTTGGTACTGACCTAGAAAAGGAGGATCAGTTTGTA
CCAAAGAGAGAGAGAAGAACAAGAAAGGGAAAGAAAATATTGTCAAGATCAAAACTTTTG
GAGATTAGATACACAAAATAATATTTTTGGTAATTAAGGAC
>PpSEP1-2.1
AAATTTCGGAAAGGCAATGGAATAACCAAATTAATTTGTCACACTCATTTTTAGGGACCA
ATTATTGTTTGATTTTTAATTTCAAGGACCAACCGTGACAAAATCTCAATTAACAAACCA
TCCATGCAGTCAAAATATAGATTGATACAATTTCAAAACCTCATGATGTAATTTTAATAT
CAATATCTATATCATATCCATTCTTCTATACAACTACTAATATCTAAAAATATCCATTCT
TAGGATGTCGTTGAAAGCCACGATGTTGTAATCACCCTAAACAGAAAATAAGGGGTGGAA
ATTAGACTAAACCATATACAATGGCCAACCATAAAATTTGATTCAAACTTGTCAGGAAAG
TGACGATGGACAACCAAAATAATGATTTCATGTTGCAAAATTGTAATGGTCAAATTAGTA
AATGACATAATTTCAGAACATTACATGGGAGTTTTCATTAATTTTCACAAAAATATTTTC
TTTCAAAGATATATGGTAAGTATGGAGACATACAGAGACAGCCAAACGCGCTCAAACTGT
GATTGGTTGTGGAATTCTCTCACACAGAAGAAATAGTACAAAACAAAAATAAAATAAAAA
AGGAGACTTTATATGAAACTGGAAAGAACACAACCCTAAATTTCATTTCAGAGTTTCTGG
GTGTAGATTGGAACCTGAGGTTATTGACCCAAAAGAAAAATCAGGATTGGAACCTAAGGT
TAAGAAGATAAGCCATCACTCAAGAGACAGAACTACAAGACAACCAGATCTAATCTCTCT
CTCTCTCTCTCTCTCTCTCTCTGTAGGGTTTTCAAACTGAGTGAGTATCCACCTTTCTCT
TGTGTTTCACAAATTTGGTTACAGTTTGGTACTGACCTAGAAAAGGAGGATCAGTTTGTA
CCAAAGAGAGAGAGAAGAACAAGAAAGGGAAAGAAAATATTGTCAAGATCAAAACTTTTG
GAGATTAGATACACAAAATAATATTTTTGGTAATTAAGGAC
>PpSEP1-2.2
AATTTCGGAAAGGCAATGGAATAACCAAATTAATTTGTCACACTCATTTTTAGGGACCAA
TTATTGTTTGATTTTTAATTTCAAGGACCAACCGTGACAAAATCTCAATTAACAAACCAT
CCATGCAGTCAAAATATAGATTGATACAATTTCAAAACCTCATGATGTAATTTTAATATC
AATATCTATATCATATCCATTCTTCTATACAACTACTAATATCTAAAAATATCCATTCTT
AGGATGTCGTTGAAAGCCACGATGTTGTAATCACCCTAAACAGAAAATAAGGGGTGGAAA
TTAGACTAAACCATATACAATGGCCAACCATAATAATTTGATTCAAACTTGTCAGGAAAG
TGACGATGGACAACCAAAATAATGATTTCATGTTGCAAAATTGTAATGGTCAAATTAGTA
AATGACATAATTTCAGAACATTACATGGGAGTTTTCATTAATTTTCACAAAAATATTTTC
TTTCAAAGATATATGGTAAGTATGGAGACATACAGAGACAGCCAAACGCGCTCAAACTGT
GATTGGTTGTGGAATTCTCTCACACAGAAGAAATAGTACAAAACAAAAATAAAATAAAAA
AGGAGACTTTATATGAAACTGGAAAGAACACAACCCTAAATTTCATTTCAGAGTTTCTGG
GTGTAGATTGGAACCTGAGGTTATTGACCCAAAAGAAAAATCAGGATTGGAACCTAAGGT
TAAGAAGATAAGCCATCACTCAAGAGACAGAACTACAAGACAACCAGATCTAATCTCTCT
CTCTCTCTCTCTCTCTCTCTCTGTAGGGTTTTCCAACTGAGTGAGTATCCACCTTTCTCT
TGTGTTTCACAAATTTGGTTACAGTTTGGTACTGACCTAGAAAAGGAGGATCAGTTTGTA
CCAAAGAGAGAGAGAAGAACAAGAAAGGGAAAGAAAATATTGTCAAGATCAAAACTTTTG
GAGATTAGATACACAAAATAATATTTTTGGTAATTAAGGAC
>PpSEP3.1
TAAAGTCGAATTTGAGAATTACTCCAACTTAATAAAAATATATCACCATTGTATCTATGT
AAGTTGAACTTGAGGCTCGCTTGAGCAAGATGAAAACAGCCATCGCTGAATCAAAGGCTG
GCGATGGGGTGGGGACAAAAGGAAAGGTATTTAGGTAAAATGGGGGAACATACGAAGGCT
CAACTTCTTAAGGTTGGGTCACATGATTGCCCGAGGCGGAAAATAGATCAGGTGGATATC
AAACGTTGTTGACTTAATATTTCGACACGTAGCATCCTTGGGGACCTCTGCACTGATTGC
CCCATTTGCCAGCCGGATTTAAGGTTTTCTCCCATTTCGCTCGCCTTTACCCTATTGGCC
TGTCTCTCTCTCGAGCATCACCTGCTTCTCAAGTGCCAAAATCCTCCTCCCCGTCCATGA
AACTTACATTTATATTGAATGAGTTTACTGTTATCGTTTCAATTTAATATTATAATACAA
TTATGTGTATGTCTCTTCATATAACATTTGACTATTAGATCAAAACAGTAAATTCGTTTC
ATGTTAATTGTTAATACTCTCAACCGTTGGGTTCCATCTTTGTCTCAGAGTCACCACTGA
TTTGAACTATTAATTTGATTCCTTCTGCTCAATTAGTCTGTCTTATCATTGTTAACCAAA
ACACAAAGCTAGAGAGAGGAACATAGAGAGAGAGAGAGAGAGAGAGTGAAACTCTTGAGA
GAATTGAAGATGGTAATGGTGTTAAGCTCGTAACCATGAAAATATTATACATATTTATAT
AAAAAAGGAAAATAGAAAAATAAAAGTATATAAATAAAGCAAAAGAGGAAGCTTTTTGCA
ACTATTGTTGTTGTAGTTGTTTTTTGAGAGAGAGAGAGAGAGAGAGAGAGAGAGTCGTCA
CATAATTTACTTGGTGAATAGAGAAGGAAATCTAGAGAGAGAGAGAGAGAGAGAGAGAGA
GAGAGAGAGAGAGAGGTGTAGGGAGGAGGAAGGAGAGAGAG
>PpSEP3.2
TTGTTCTTTATTTAAGCCTCATCTACATGCGATTTCTCATATTTAAAAAAAAATAAAAAA
TAAAAAAATAAACTTCTTTCTAGATCTCTCCCTCTCTCTTCCACTCTCACGTTCTCTCTC
ACTCTCTTCCTCTCTCATTCAATTGTGTGCGGACATATACTAGTTTAAATTTTGAGTAAA
GATGCGTAAATCAAGAAATTTAATTAAATTTAAAAAATAGAAAAATTGGACTAAATCTAA
CAACATCTCAAATTTTTGGTGTTGAATCAAAGTACCCATTTTTTTAATCTATTCAGAACA
CTGTTATGTGACGTTATTGTCTCATCTAAATTATAACACCTGTGATTTTTTTTTAATTAA
ATAAACTTTAAAAATCGGACATACCAATATTGCAAAAGGAGAACATATAAAGGATAAGTT
CATTACCATGATGACGTTCTAATCCAATATTGTGTAAGTTTATCTTCACATACATGAGAT
TCCATTATTAAAACTAGATGTTACATAAATACCGGTGAATTCATTTCATGTTAATTGTTC
TCATGTCGTAGTAGTAATATAATGTTTTGGTGTACATAAAAATTTATACACTTAATCGTC
GGATTCCACCTCTCTCTCAGAGTCACCATTTAATTAGTTGAACTATTAATTTGATTCCTT
CTGCTCAATTACTCTGTCTTATCATTGTTAACCCAATTAGAGTGAGAAAGAGAAGGAGAG
AGAGAGAGCGAGGGACTGAGATTATTGAAGATGGTAATAATGTTGAGCTCATAACTATGA
AAATACATAGAATTATGTAGAAATAGGAAAATTAGAAAAATAAAACTATATATAAAAAGC
AAAAGAGAAGCTTTTTGCACCCATTGTTGTTGTAGTTGTTTTTGCTAGAGAGAGAGAGAG
TCAGATAATTTGATTGGGGAATAGATAAGGAATTCTAGAGAGAGAGAGAGAGAGAGAGAG
AGAGAGAGAGAGAGAGAGAGAGAGGGAGGAGAGAAGGAGAG
>PpSEP4
TGGATTTGCCTAGCCTAATTTCTCTCTTGTAGCAAGCCATTATTGGAAAAAAAAACTAAA
TTGGCGTGAATAGCTAGTCTCTAACTTAGAAGAGTGTTTGAGAAAATTTGGGTAAAAAAG
GACTTTAAAAGTTGTTTTAGTTCGTCTACCGAAGGCACTTGTAGATAACTGAAGAAACTG
GTGGCCTTACTTAAACATTAGGTATCGTATATATCTGACATAATTTAAGTGCTTCCCAGT
TAGGAGTCGACACGCATCCATCCAAAAAGCATGCAACTGATGCTTGACGTCCGCTAGGCA
ATACAATGTAACCTAGAGGCCTAGACATTGTACAGTATTTACTATTTGCCAAAATATTTT
TCATGAATGTTTGGTTTTTCGTCGTGCTTACTCACGTATGAAATCCGAAAAGTATGAGCT
TCATCTTAAATTTATAATTTAATACTTTAGAGTCAAGAAACGAATCAACTACATAGAATC
GAAAAATGGTGAGTCTCTTTTAAAAGTCAATAATTAAATACTTAAAAAAAACAAATCAAC
TAAAAGGCTAGTCGGTCGGATTCTTTTTCCTTAATTTCTCTACTTTTAGATTTTTTGATT
CCTTCATTCTCCAATTTTTGCTAAAAGAAAGAAAATTTATTTCGGAAAAAAATGAAAAAA
GTAAATAAAAAATGGATGATGCAGTGGAAAAGCTGGACCGTAGAGTGAAACCAGGCAAAA
CCCTCGTACGTATGGATGGATGGATATACGATACACAGAACACAACGATATTTAATACAT
GTTTGTATAGTGAACAGTATTAGCTTGTAGCTACAGGAAAGATAAAACCAAACACCAATA
CGAACACCCTTTTTTCAAGGGTTTCCATTTTCTTCATATTACCCTCATCTTTTTATCCCT
TTTGGTATACCCTAAACACGCAGCCTCCTGAAAGAAAGTTTGTTTACCTCTGATCTTAAC
CAAGTAGAGAGAGAGAGAGAGAGAGAGAGAGAGAGAGAGAG
>PpFLC
TAAAGATTCTCCCAACTCATCGAGGGTCAACATCCAACCACAAGGGAAACAAATTGCCAT
TCCTTTCGAGGACAAACTACATTTAGTGCATGTAGTTTGCACAAAATTTTACTTCTATCC
CCTATAGTTTCAATTTTGTTCAATTTTGGTCCCTTTTGTTTTCTATTATGTTTCCATTCA
AGGATATCTATTAATTTTAGCTCGAATACGTACCATGTTAGATTATGAATGTTCAATGCA
AAACAATTGGAACTACATGGAAACTTCAAGTTCTTTTAAGCACTTAATGCAAAAAATACT
CCAAAATGTCACAACTCCCACTTACTTAGGAACAAGTGTTTAACATGTGCTTAGCCAATA
TTATAGTGTAAGCATCTAAAATAGAATTGGCAATTGCGAAAAGATCCAAAACTCTTTTTG
CCAAGCTTCTATCTCTAATGTGAGATACTCTTAACAAGGACACACACAACTGTCGAGGCC
CATAGGTTAGAATTTTGTACACATTTGGAACATGGCTAAATTAGAAGGGAATATGGACAT
GTGTTGGTCTTATCTCTTTGTGATATGGACAATTGATTTAGATTGGATATTCACATTCTA
ATATGGCATCCTTAAGTCCAATTATCGCTCGGTACGTCCAATTTAGATTGGATATTCACA
TTCTAATATGGTATTAGAGTATGCTACCCTTAAGTCCAATTATTACTCTGTACGTTTTTC
ACGTAATAGATACTCTTAATCGACACATGAGAGGAGCCGTGTTTTGAGTCATTTTACAAT
AGAAAATAGCAAAAGGAAGTTTTGCCCTAGTGTGTAAAATGGTCTAGCCCCTACCTCCTA
TTTCCAATTTAATCTATTTTCCAGATGATTTATATTCTTACAAATGTTATTTCTTCTACA
ACAAGTATATCATTGATGGTTTATTTCTTTCATATTAATTAATGCACAAAATAATCTTGC
TTATGGTTTGTATTTTTTTTCCTTGCGACCTTCATTACTTC
>PpAP1-1.1
GCTTTCATTCTTTTTTTTTTTTTTTTTTTAAGAACAAAGGCCTATAGTACTCCTAAAGAA
AAATGGTTGCATGCCAAGTGGCACCAAATGAAAGGGCGTCCTAGACATATAGATGAGTTA
TCGAATTCGCTTTTTGTTAACAAAATGAGTTATCGAAATCCCTTTAAAAAGTGGTCACAT
GCTGTTTCATTAATTTCTTTTATTGAATGTAACTTTTTTGTTAATAAATACACTTTCACA
CATAAAGGACAAACTTGGAGAGGAAATTAAGTTGAAGGACGAAAGTGGAAAAGCACGAAG
TGTTTAGGAGGGCAATACGAAATTAACATTCCATCAGTATATTGTTTTCATCGAGAGATA
GGCCACATAAATTTGGATGGTTAGAAATATAATGTTATAATTCATACTTAATTAATCTTT
TGTTGGAATAATTAATAAAGCTGAGAAGTGCCGTCAGCAACGGCAAATGCATACCATGCT
CCTATGATGCCTTCCGTTTGGTCCCGCAGAGCTTAACCTGACATGATATTTGTACGGACT
GTCTGCAGTCCTGTGACTAAATTGAGACACCTGCAGCTGAATTGGCCTTTTGGACCACTA
CCAATTCGACAACGCATTACCCCAATACCACCAGTTTTGCCAAAACCACCACTCTCTCTC
TCTCTCTCTCTCTCTCTCTCTCTCTCTCTCCATATTTATGCACAGCGCCTTTGCTTCCAC
AGAACTAAACCAGAACACTCCCCAATACAAAAATAGAAAGACACTACAAAAAAAAACCCC
TTCTTTCTTCCTTATCATGCTTTTGCTTTTTATCATCATCCAGCTGCTTCCTTTCCTTTC
TTGTATGAACCAAATTAGGGTTTTCTCTCAAATTGGGTATATTTTCAATCTCTTGGGTTT
ATAAGCACTAAAAAAGCAAGTGTTACTTCTTCTTCTCCCTCCTTTCTATATTTAGCAATA
TATAAGGAAAAAAAAAAGAGGGAAATTAAAAAGGAAAAAAA
>PpAP1-1.2
TTTTTTTTTTTTTTTTTTTAAGAACAAAGGCCTATAGTACTGCTAAAGAAAAATGGTTGC
ATGCCAAGTGGCACCAAATGAAAGGGCGTCCTAGACATATAGATGAGTTATCGAATTCGC
TTTTTGTTAACAAAATGAGTTATCGAAATCCCTTTAAAAAGTGGTCACATGCTGTTTCAT
TAATTTCTTTTATTGAATGTAACTTTTTTGTTAATAAATACACTTTCACACATAAAGGAC
AAACTTGGAGAGGAAATTAAGTTGAAGGACGAAAGTGGAAAAGCACGAAGTGTTTAGGAG
GGCAATACGAAATTAACATTCCATCAGTATATTGTTTTCATCGAGAGATAGGCCACATAA
ATTTGGATGGTTAGAAATATAATGTTATAATTCATACTTAATTAATCTTTTGTTGGAATA
ATTAATAAAGCTGAGAAGTGCCGTCAGCAACGGCAAATGCATACCATGCTCCTATGATGC
CTTCCGTTTGGTCCCGCAGAGCTTAACCTGACATGATATTTGTACGGACTGTCTGCAGTC
CTGTGACTAAATTGAGACACCTGCAGCTGAATTGGCCTTTTGGACCACTACCAATTCGAC
AACGCATTACCCCAATACCACCAGTTTTGCCAAAACCACTACTCTCTCTCTCTCTCTCTC
TCTCTCTCTCTCTCTCTCTCTCTCTCTCTCCATATTTATGCACAGCGCCTTTGCTTCCAC
AGAACTAAACCAGAACACTCCCCAATACAAAAATAGAAAGACACTACAAAAAAAAACCCC
TTCTTTCTTCCTTATCATGCTTTTGCTTTTTATCATCATCCAGCTGCTTCCTTTCCTTTC
TTGTATGAACCAAATTAGGGTTTTCTCTCAAATTGGGTATATTTTCAATCTCTTGGGTTT
ATAAGCACTAAAAAAGCAAGTGTTACTTCTTCTTCTCCCTCCTTTCTATATTTAGCAATA
TATAAGGAAAAAAAAAAGAGGGAAATTAAAAAGGAAAAAAA
>PpAP1-2
TCGAACCGTGGCGCAGTCGAATCCCAGACCCAACTCAACCGAGTTTTTCCATTTTTATTT
TTTAAGTTTTTAATTATATAAAAATAATTTTTTAATTATTTACATATTTTTAGTTTGACA
TGGTAATATTTAATTGGATTTGTGGGATCCAATCATGTACCACGTCAGCCCATAACAAAA
TATTTTACGGAATTGTGACGAAATGATCATATTGATTTGCGACATCCATTTTCAAAGACT
ACATTGATTGATTTTTAATTTCAAAGACCATCTTGATAGAGTGAGTCAATTTTAAAGATC
ATTTATTACAAAAACCCTTTATTTAATTATATATTGAAATACTAAAATAAGATAAAATGT
ACTCGAATACTTTAGTAGATAGAGTAGTGTTATTTAGATACTTATTTTTTTTTCACATAC
TCTTCTTAATTTTTAATCATAAAATTGAATTAATAAAAAAATATCAATGAAAAATAATTT
AACAAAAATGTACAAAAATATAAAATGGACGTAGATCGGACAAAATATATCATGGGTTTA
AAATTGAAAAAATATATGTGGTTTCGAGCCATACGGGCCCGGGAATGACCGACTGCTGCA
GTGCCTCTGGCCAATCCCAACTCGACAACGTTTTCGACGAAACCACTCTGGTTTTCCAAC
CCCACCCATTGCACTCTTACAGCGGTTTTGAAATATCCTAAAATTATATCATATAAATAC
AGCAGAGAATTTTTATTTTGTCAAAATAAACAACACAGAATTGAGTCACTCGTATATAGA
CAGAGAAGGAGATATACAGAGAGAGAGAGAGAGAGAGAGAGAGAGAGAGAGAGAGGGAGC
AAAAGCCATCTGTGTGCCATCTGGTTCTTTCTCTCCCATTTTTTCTTGGTTTCTTGGTGG
GATTTCTGGTTTCTCTAAACCAGGAGCAACCATATATTTATAACGAGGATTATTAATTAT
TACTTTTTTATTTATAATAATAAATAATTGTTAGAGAGATT
>PpAP1-3
AAGTAGGAAGGGAAGGAAAGGGAGAGAAAAAAAGAGAGAAGACAATCATCCTCCACTGAA
TAATACAAAGCGCAAAGAGATAGTGATATACAACTAAATATTGCTTTCTTGTCAAACTGA
TCATGAACACATTGTTGGAACGTGGGACACCGAAGAGCAACCAAAAAGATGTAACAAAAA
TTAACAAGCTTTCGACCTACCAGAAGAGAAATTTATTATTGTGACGGAAATACGAGTAGT
ATATTATATGTTTTTACATAAGTGGTGTGAAATTTTATTTTTTAAATTATTAACTTTTTA
ACATAGATATCTCATAATTTATATAATAACACGTAATGTAACACCTCATGTGCTGGTCAT
ACTAACAAATCTCTCGTAGCAGAGACTAATGGGATCAAATCACGGTAATTTTTACCACAC
AAAAAGTGGCACTGTGCATACGTACGTCAGCTGGTTACTCGTCGAGAAAAAAAGTAACGG
TAAAGCTGAAGGTCCGTACAATGCATACTTAGACTCTTGAGTCCGGCAGGTAGCTGGTAC
CTAGTGAGCTACACCGGTATGTAAGAAAAAATCGAGGTTTCTTTTCCTGGCCCCGTTGGA
AATAGAGAAAACGACTACGTAGTACACCTCAGCTAATCAGAAGTCGACAACACATCCCTT
AAAACCCCACCGGTTTTCCCAAAACCACTTGTGTTCACAAAAACCGCTTAATCTATCATC
ATATCAAAAGTCTGTAGAGCTAGTTACAAGCACATACATTTTCTCAGGCACCTTCACATA
TTTGGCTATAAGAAGAAACTTTGCATAAATTAATATTCCCATTAAATTGTAACTATATTT
CTTTCTTTTTTGTATATAAATCGACAGCCTACCAGTTCATTTTCTAGGTTGTCTTTCTTT
TTCTGGGGGTTTCGGTTGTTTGGTTCTTTTTTGAGAAAGAAAATCAAAGAACGAGCAGTT
GAAAGAGTGAGTGGTAACTGAGAGTCCATAAATATTTAATC
>PpAG-1
ATATATGTTCAAATAATGCAGGAGGGGGGGGGGGGGNNNNNNNNNNNNNNNNNNNNNNNN
NNNNNNNNNNNNNNNNNGGGGGGGGAAGAGAGAGAGAGAGATGAAAAACTTTGAACAGAA
GTAGTACTCTTGGGGAGATCAGAAAACAAATCTAGAATAAAAGGCCAATTCAAAAATCCA
AGAAGCAAAAACATGAGAGGTCCTCTCATTTTGTTTTTTCTCTTCAAAAAGACCATGACC
TCCCCTCTCCTTTTTCTTTTCTTTATATGAAAATAAAGCTTTTGAGTGCAACTTCCAGAA
TAAATGGGTCCCGTTCAAAAAACTCCATTCATAAAAATAGGTAATTCTCCAAATACCCTT
TTAACACCTTCACTTTTTCCCATACATGAAGAGATGGACGGTTAATGGAGCAAGAAAGCA
ATACACGTCAAACCCTCTTCTGTTTTCTCCATCCCTCTTTATATTTCTACTACTTCCTCT
CCTCCATTGCTATATAATCCAACCTAGCTAGGTAGATAGATACACATATAGTAAGTATAT
TTCTAGACTATCATCCTTACAAAGCAAATAATGGAGGATGTGTTGGGTGATGGTTAAGAC
GTCCATTTTTGCTGTCCAATCTCTTTAACCAAAAAAGTTACCCACTTCCCACTTCTGCAA
TTCTTCCTTCCGGTTGCCAATTGCAACCCCAAAAGAAAAACTCAAAGTCAAGAAGTAATT
ATTTTCTTTGTGTTTATATATCCCTAATCCTCTATTCCTACTTCGCTTTCTTTTCTTTTA
AAAGTTGGTTTAGTGGTCTTAAACAAAAATAAAGCTCACACATAACTCAATAGGTTAATC
TATGTCTATTGCTTTATTACAAATATAGTTGTCAACTGATCTTGATCATGCCTTTTAACT
AGAGAGTGGTTTTTTGGTGTTTTTCTTGGCTAGCTAGCTAACAGAAAGAACCACAATTCA
TCTATTTGGAGGGGTTTTTGCCATTTTTCATCCTTGCAACA
>PpAG-2
AGCATAAAAGGGTTCCATTAAAAAAAAAATCTCCATTCATAAAAATAAGTCACTCTCCAA
AAGGAGAAGTTTTTCATTGTGACAGAAACACGAGTGGTACACCACGTGCTATTATATAAG
TGGTGGAAAGTTTAATTTTTAAAGTTATTAATTTTTTAACAAACATATCCCACTATTTGT
ATAGTGACATCTCGTGTTTTTATATAGGTGGTAGAAAATTTTAATATTTAAGTTATTAAT
TTTTTAACACACATATCTCATTATTTGTATAATAACACGTGGTGTACCACCCCGTGTTCC
GATCACATCGAAAAATCTCTCCCAAAAGACCCTTTTATCACCAAACACACTTACACCTTC
CCTTTCCCCATACATGAAGAAATGGAGGGTTGATGGAGCATGAAAGCGATATACATCAAA
CCCTCTTTAGTTCTCCATCCCTCTTAATTTATATTTCTACTACTTCCTATCCTCCATTAC
CATATAATCCAACCTAGCTAGGGAGAGTGATACACATATATAGCAAGTATATTTCTAGAC
TATCATCCTTACAAAGCAAATAATGAAGGATTTATGTCGGGTGATGGTTGAGACGTCTAT
TTTTCCCGTCCTTAAATACTGATCTCTTAAAGCAAAAACCCAGTTTCCATTTCTGCAATT
CCTCCTTCCCGTTGCCAATTGCAAACCCAATAGAAAAACTCAAAGTCAAGAAGTAATTAT
CTTCTTTTTGTTTATACATGCCTAATCTTTTATTCCTACTTTGCTTCGTTTTCCTTACAC
AAGTTGGCTTAGTGGTTTCAAAAAAAAAATTAAAGCTCTCACGTAACTCATGATGTTAAT
CTATGTCTATTGATTTATTACAAATATGGTTGTCAAAATTGATCTTGATCATGCCTTTTA
ATTAGAGAGTGTGGTTTTTGGTTTTTTCTTTGCAGCTAGCTAACAGAAAACCACAATTCA
TCAATTTGGAGGGGTTTTTGCCATTTTCCATCCTTGCAACA
>PpAG-3
ACTTAACTCAAACTCTTTTTATAAAAGTTCCCTCAAATATAGTGTACTCCTTATAAAAGT
TCCCATAATTTATTTTATTTCTCTATTGTTTACATGTATACATTTTGTAAATATTTTAAC
CTAAAGGGAGGTGTGCTAGCAAAGCCGCTTAGCCAAACGTCACATTCACACCATTAATAA
TCGCTTTCAGAAAGTAACCTTTCCCTTCTCTCCCTCCCTATCACCTCTCATCTTTCACAG
GCATGAAAAATATATTAATAATAAAAAAAATGGTAATAAATAATAAATAAAGTGAATGGT
TGATGGAGTCTGAGTCAAATGAGTGAATCCCATTTCCCATGTTTTCTCTTTTGCTTCATC
TCCATTGCATAACTAGCCGGTGAAAAATATATAAAGTTGTAGAATAATTGCTTTGGAAAT
TAAAATGACTGAGAAAATGTCGTTTTTTCTTTTATAAATACACACCTCTCATCCCACCTC
ACTTCCATTTTCTACATATCTCCTTGTTTAGATTTGTGGAGCTGTGAAAAAATCCCAAAA
GGTGGAAAGAAAGAACTCTCTGTTTCTGTCCTTAATTATCATCATCTTATGATCTTTGTC
TTGCCATGTTTCACTGAGCAAAATACTCAAACACCATCTCCTAAATCTTCTTCATTTGCT
TCACTTCTTTTAGCCCCATCAATCTTTTTCACCAAGATCATCCAAAACAAATATAAAAAA
TTCAAACTTTAGTTCCATCAAATCTCTTCAGCTCACAATTTCTTGAAGTTGGGATTGCTA
GCTTAATTAGTTACTTCATTATAGTTTAAGCTCCCTAGTTGTTGTAGTTGAATTGCACCA
AGTTTTCATAATTTCATTTGTTTCTGCAAGTTTCAAACTTTTTGTTGGTGATCTAGAATA
TAGTAATTAATTAAAGTTCTGGGGTGTTTTTTTTTTTTTTTTTAATTAGGAAGGTGCTTA
ATTGATTGATCTCTTTGTTCTTATTGATTCAGGTTCCAACT
>PpAG-4
ATGAAATAAAGTTTTGATGTGGTCGTCGTTTAACCTAAGGAGGTGTGCTAGCTAGCTAGC
CGCGCGCTAAGCCAAACGTCACGTTCACACCATTAGTAATCGCTTTCAGAAAGTACCTTT
CCTTTCTCTTTCTCCCCTATTACCTTTCATGTTTCACAGGCAAGAAAAATATATTTGATA
ATTAAATAAATAAGTAATGAACAATAAATAAAATGAATGGTTGATGGAGTCTGAATCAAA
TGAGTGATCCCCATTTCCCATGTTTTCTCTTTTGCTTCATCTCCAATACATAAAAACCTC
ATGCGCTTAGCTAGTGAAAATATAAAGTTTGCAGATTAAAGATTGAAAGTAATTAATTTA
GAAAATAACTAAAAATTTGAAGTAATTAATTTGGAAATTAGAATAATTGTGGAAATGTCG
TTTTTTCCCTTATAAATACACACCCCTCATCCCACCTCACTTCCATTTTCTGCTTATCTC
CTCGTTTGGATTTGTGGAGAAAGAAAGATAGAAAAAGACCTGAGAAAAATCCCGAAAGGT
AGAAAGAAAGAAACCTCTGTTTCTGTCCTTAATTATCATCATTTTATGATCTTTTCTTTG
TGTGTTCTTGCCATGCTTCATTGATCAAAATACTCAAACACTATCTCCTAAATTTTGTTC
ATTTGCCTCACTTCTTTTAGCCCCATAAATCTTTTTCCCCAAGATCATCCAAAACAAATA
TGAAAATTCAAACTTTAGTTCCATCAAATCTGTTCAGCTCACAATTTCTTGAACTTACTT
GGGATTGCTAGCTTAATTAGCTACTCAATTATTTTTTAAGCTACCTAGTTGTTGTAGTTG
AATTGCACCAAGTTTTCAATTTTCATTTGTTTCTGCAAGATAATTTCAAACTTTTTGTTG
GTGATCAAGAATATAGTAATTAAAGTTCTGGGGTTTTTGTTTTATTTAAAAAGGTGCTTA
ATTGATAGATCTCTTTGTTCTTATTGATTCAGCTTGCAACC
>PpSOC1-1.1
GTTTTGTAGGTAATACTAAAGAGGCTATCTATTTAAATCTTGTAAATAAATAACCTACTT
GTTAAAGATTGAATTATTACTTAAGCGTTGATTAACGTATTTATTTATTTTTTATATAAC
ACAGCATATAGTTTGCAAATGTGGTCTAAAAAAATTAGTCTACATAACATTACTTTATTT
TTGCCAAATAAGAGAAGCTACGAGGTTAATGATCATTTAATTTTTCGCTTATCCTTAACT
TAGAGGTGTAGACGAAAATATACTGTTATGTTTAACTTGACTAACTTATGTTTGTTTATT
TTACATTTATTTATTTGTTATAATTGAGAGCTTTATAATTAGTTATACTTTGCTTTTTGG
GAAGGAATTGTTTTTTGGCTAGGAAGTCAGGAGAGAAGGACAAAGGAATAATATAAGTAG
TGCTATCGATCAATATGGAAAAAGTATTGTGTGGCCTGAGGATAAAGAGAGTGGGCATCC
ACAATCAGATAAAAAGATCCTTCTCTGCGTTTCCTGTGAATACCATTCTAGGGTTTCTGA
TCTAGTTTCCATATTTGGATTCCTTCCAATCCAACACCGCTGTGTCCTTGCTGCTCATTT
TTAAGGTGTTTTCCCCTATGGCTTTTCAGTAATTAGTACTTATGGGTTCTCTATATTCCA
TTTTTAGAAACTTAATCTAACATGTTTTTGGGGGTTTTCTTCTATATATATCCTTCTGGG
TTTCATAATTTACATTTTTTAAGAACTTCATTGGGGTTTTTAAAGTAATCCCTCTCCTGG
GTTTTCTTTGCAAAATCTGTCATCTTTCTAGTGTTGGAGCACTTCTTCAATCCTTCACGG
GGTGCAGGTTGTAAATCTTTTGCTTAACAATCTACTAAAAAAAAACTCTTTGGCTAGCTT
TTTGAGCTATATATGTAGCATATTTACCAATTTTTATAAGGATTTTTGTTTTCGTTGCTA
TTAATTAAGGTGGTGGACGATGATTTAGGCAAAGCTAGGAC
>PpSOC1-1.2
GTAATACTAAAGAGGCTATCTATTTAAATCTTGTAAATAAATAACGTACTTGTTAAAGAT
TGAATTATTACTTAAGTGTTGATTAACGTACTTATTTATTTATTTATTTTATATAACACA
GCACTTAGTTTGCAAATGTGGTCTAAAAAAATTAGTCTACTTAACATTACTTTATTTTTG
CCAAATAAGAGAAGCTACGAGGTTAATGATCATTTAATTTTTCGCTTATCCTTAACTTAG
AGGTGTAAACGAAAATATACTGTTATGTTTAACTTGACTTAACTTATGTTGTTTATTTTA
CATTTATTTATTTGTTATAATTGAGAGCTTTATAATTAGTTATACTTTGCTTTTTGGGAA
GGAATTGTTTTTTGGCTAGGAAGTCAGGAGAGAAAGACAGAGGAATAATATAAGTAGAGC
TATCGATCAATATGGAAAAAGTATTGTGTGGCCTGAGGATAAAGAGAGTGGGCATCCACA
ATCAGATAAAAAGATCCTTCGTTCCCTTCTCTGTGAATACCATTCTAGGGTTTCTGATCT
AGTTTCCATATTTGGATTCCTTCCAATCCAACACCGCTGTGTCCTTGCTGCTCATTTTTA
AGGTGTTTTCCTATGGCTTTTCAGTAATTAGTACTTATGGGTTCTCTATATTCCATTTTT
AGAAACTTAATCTAACATCTTTTTGGGGGTCTTCTTCTATATATATCCTTCTGGGTTTCA
TCTATAATTTGCATTTTTTAAGAACTTCATTGGGGTTTTTAAAGTAATCCCTCTCCTGGG
TTTTCTTTGCAAAATCTGTCATCTTTCTAGTGTTGGAGCACTTCTTCAATCCTTCTCGGG
GTGCAGGTTGTAAATCTTTTGCTTAATAATCTACTAAAAAAAAACTCTTTGGCTAGCTTT
TTGAGCTATATATGTAGCATATGTTACCAATTTTTATAAGGATTTTTGTTTTCGTTGCTA
TTAATTATAGTGGTGGACGATGATTTAGGCAAAGCTAGGAC
>PpSOC1-2
TTTTTCTACTTGGGCTTGTTAAATTCTTGAAGATGACCTTGCGACAAATCGTCAAGAATG
GCTTGTGCTTCACCATACCGTGTTTTCTTGATCATGCACATGCATAAATTGTGATTTTAT
TGGTAGATGGATCAATATTTGTTGTTTGTTTATTGATGAAATAGGATAAAGGGAGGGAGA
GGGAGAAAGAGAGAGAGATGGGAGCATGAGAAAGAAAAAAAAAAGAGAGATAAGAGGGCA
GGAGAAAAAGTGTGAAAAAATGCAAAAGATAAAAGGTACTTTTGTAACTTACATTCTAGA
GGGAAAACAAAGTAAATAATGTCATATTTCACATATATTAATTTTTGTCTTTCATTAAAA
TGTTAAAAAAAAAAAAATTATTTTAATATAAAATTAAGTATTAAAAGTATACTTTATCTG
TAATTTTTCCTTCAAATTCTGCTTTAAAAAAAAAAGAAAAAGAAAAAAAAGATTGGACAT
TCACAATCAGATATTCCTTCTCTGAGTTTTCCGGCACTGTGAACATTATTTTAGGGTTTC
TGTTCTATTTTCCATAATTGTATCCAAATCCAATACCGTTGGGGGTGTTTTTCTGTGTCC
TTTTGGTAATTAAAACTTGTTCTCTGGGTTCTATTTTTAGTAACTTAATTTAACATGCTT
TTCGGAATTTTTTTTTTCTATATATCCTTTTGGGTTCATCTCTAATTTGCTTCTTTTAGA
ACTTCTTTGGGGTTTTTCAAGTTGACTATCTCCTGGGTTTCCTTCATTGTCACTGGACGT
TCTTCCCAAATCTGACATTTTTTTCTAGTGTTGGAGTACTTCTCCAAACCTTCCTGGGTG
CAGGTTGTAAATCTTTTTCTCAATAGTGCTTCTAAATAACCCTTCTACAGCTAGCCTTTT
GAGCTATATATGTTGCATATCTTTACCAATTTTATAACATTTTTCCCTGTTTTTTTGCAA
TTAACGATGGTGGTGACCGATGAATTAGGCAAAGCTAAGAC
>PpSOC1-3.1	
AGGTTAACTTGGTCCGTAATTTGGTTAACTTTGGGGCAATAGAGTCACAAACGCAAATGA
ACCACAGAAACAGATTTAGAGAGGATTGTTAAAATTAAACGGATGGGAGGAGTTCCCCGT
CACACGGCAATTCCTTCGTGTGGTCCCTGCTCCACACCCCTCTCAAGTAGAAGCCACGTG
ACAGACCTTGTGATGTTGACAACCGTCGACGCGTGGCAACACCTTATTCGCTGATCACTC
TATCCAATCGCACGGAGATATTTGACGTCTCAGCCCCTCGTACGGACAAAGACTTTTTTA
AAACGAGCCATATTTACGGTGCCCATTCGGTGCTCCAAATTTACCTGCAACTTCTTGTTA
CAGCGACTGTCCAGTTATAACTGGCAATAGACAAGAATGTTCGCTGTTTTCGCTTTAAAG
CTCGTCACCTCTGAGCCGGCCAGTACCGGCGACGGTTGTCGGTCACTTTTTGCACGTGTC
ACCGAAAGACTTGATGGCATCAAGTTTCTGTGCACCCCATTAAGGGGTTTCAATTTTTTT
TTACCATTGGGTGAAGAAATAGTGAGTGGGTGACATGTGTAGGCTGTGCAATTTATTCCC
TTGTTTTTTACTTTTTTGGGAGGTGTCCATTAATTACCAAAAAGAGAAAGGGAGATGATG
GATTAGGTTCAAATCAGATGGCCTCCTTGCCCTTTTCATTTTATTCCATGCTTTTTATAT
TTCCTCAAATATACTTGTGTACATATATTCCTAGGGTTCTCCTCATAGACTTTGAGACCT
AAAAAGTAAAAGAAGAAAGTAGGGCAAATCAATCTGTCTCTATTAATCTTTACTAATAAT
TCATCTTCTTCCTCAAATTATTTTCTAGGATTGCAGGTTTCTCTGGTCTGCCCCCTTTCC
ATATTTAGAAACCCTTTTTCTTGCGGTTGCTTGAGATTTTCAGGGAAATCGGCTACTGGG
GTTTTCCGGAATTCGATTTTCGTGTTCGGAAAGGTGAGAAA
>PpSOC1-3.2
AGGTTAACTTGGTCCGTAATTTGGTTAACTTTGGGGCAATAGAGTCACAAACGCAAATGA
ACCACAGAAACAGATTTAGAGAGGATTGTTAAAATTAAACGGATGGGAGGAGTTCCCCGT
CACACGGCAATTCCTTCGTGTGGTCCCTGCTCCACACCCCTCTCAAGTAGAAGCCACGTG
ACAGACCTTGTGATGTTGACAACCGTCGACGCGTGGCAACACCTTATTCGCTGATCACTC
TATCCAATCGCACGGAGATATTTGACGTCTCAGCCCCTCGTACGGACAAAGACTTTTTTA
AAACGAGCCATATTTACGGTGCCCATTCGGTGCTCCAAATTTACCTGCAACTTCTTGTTA
CAGCGACTGTCCAGTTATAACTGGCAATAGACAAGAATGTTCGCTGTTTTCGCTTTAAAG
CTCGTCACCTCTGAGCCGGCCAGTACCGGCGACGGTTGTCGGTCACTTTTTGCACGTGTC
ACCGAAAGACTTGATGGCATCAAGTTTCTGTGCACCCCATTAAGGGGTTTCAATTTTTTT
TTACCATTGGGTGAAGAAATAGTGAGTGGGTGACATGTGTAGGCTGTGCAATTTATTCCC
TTGTTTTTTACTTTTTTGGGAGGTGTCCATTAATTACCAAAAAGAGAAAGGGAGATGATG
GATTAGGTTCAAATCAGATGGCCTCCTTGCCCTTTTCATTTTATTCCATGCTTTTTATAT
TTCCTCAAATATACTTGTGTACATATATTCCTAGGGTTCTCCTCATAGACTTTGAGACCT
AAAAAGTAAAAGAAGAAAGTAGGGCAAATCAATCTGTCTCTATTAATCTTTACTAATAAT
TCATCTTCTTCCTCAAATTATTTTCTAGGATTGCAGGTTTCTCTGGTCTGCCCCCTTTCC
ATATTTAGAAACCCTTTTTCTTGCGGTTGCTTGAGATTTTCAGGGAAATCGGCTACTGGG
GTTTTCCGGAATTCGATTTTCGTGTTCGGAAAGGTGAGAAA
>PpAGL11-1
CTTCCAGCATGCTCACAAACCTAGCTAGCTCAGTAATCTATATATTACTGATCTGTTTTT
TTCTCATATGGTTAAGAGAGAGAGAGAGAGAGAGAGAGAGAGAGAAGGAAAGAGTTCCCG
GTAAAGGGTACTGCACCATTAATGGTGCCATGACTACCAAAATCTTGTTCAGCATGTTGT
AGATTCTGCTACCAGAGTTTGTATAGGGCATTTTTTTTCTATGCTTAATATATATTGGAC
TCTTTTCTTTTTTTGTTTTTTGGGTAAAATATTTATGGACTTTTTTCTATCTTAGTTTGG
CCTCCGCATTAATCAAACTGCTGATTTTTTTCAGTGGCCTACAACCCTCATACTTTTCCG
GTGAGATCTACTTCTTCTAGATCTCCTCAACTTTTTGTCTGATTTCCATTTTTCTTATCA
TACTTTTGTCTGATTTCCTTGATCTATTTTTCTTTTGTTATTTTCGTCTCTAACACAATA
ATCCTTGATGTCTGCAGTACTCGTTATATTATCCCATCACCCGATCGATTCTCCATGATA
ATCATCTTTTTCTTTTATAATATCTTAATTTCAGTCTTTGATCTTCTCCAATAAAACCCC
TATTAGAAAAAAAAATTCTTCCTTAATCGTTGTATGCACAGAGTTCAATCTGCTGAATTT
TAATTTTGCAACTATTTCTCTTTCCCTTTGATAGCTCAAGAGGAGATATCTCAAAGAGGA
TTTTCTTTTCTTTTTTTTTTAATTTTTTTCAGTCTGTTCTATTTAATTAGCAGTTTATTT
TCCATTTAGTAATATATATGTATGTATGCGCACACATATGCTAGCTTTCTCTTTTATTCT
GAATTAATTCTTGTTATTTTAATTAATAATCATGCTGCAACGATCTATACGAAATTAGTA
CCATATATATCCTATTTATTAATATTTTATAAATTCTTTTTATGTATACAGGTAGGAGGT
TGGTTCGCTCTTGGATCTGATCAAAGTAATTAGATATTAAG
>PpAGL11-2
ATCTAGCTAATGCACAGAGCTAGAGCTCAAGGTCCACCTCATATATATGTATATATGTTT
AGTTACGGTGTCTCTCCTAAGGTTGAGAGAGAGAGAGAGAGAGAGAGAGAGTTCCCAATA
AAGGGTGCTGCACCATTATTAATGGTGCATGACTACCAAAATCTTTTTCAGCTAGCATGT
TGTAGATTCTGGTACCAGAGTGTGTATAGGGCATATATGTGTGTGTGTGTGTGTGTGTTT
TGAGTTTTTTCTATGACAACCTTACATACTTCTCCGTTGAGATCTACTTCTAGATCTCGT
CAACTTTTTGTCTTATTTCCTTGATCCATTTTCTTTTGTTATTTGTTTTCTCTGACGCAC
TAATCCTTAATAATATCTACAGTCTTTAGATTATCCCATCACCCGATTCACCGTCTTTCT
TCTTCTTCTTCTTCTTTTCCTCTACATGACACACACACACACACATCCAAATCTTTTTCC
TCTGAATTAATAATTCTTGGGTTTTCATTTTAGTCTGGTCATGCATAATAAATTGCCAAA
TCAATTAAGGTTAGCATTTGTGGGTTAAGTTCTTTAATTTCAGTATTTGATCAAACCCCC
ATTAGAAAATGTTTCCTTAATCGTTGTATGTACAGAGTTCATTCTGCTGAATTTTAATTT
TGCAACTAGTTATATTTCCCTTTGCTAGCTAGAGAAGAGAGAGAAGGAGATATCTCAAAG
AGGATTTTCTTCTTTTTTTTTTTAATTATTTTTCAGTCTGTTCTATTAAGTGATTTATAG
GGTTTTCTATTTAGCAATTTAGTTTCTATTTAGTCATATACATATGCTAGCTGCTCTTTT
CTTCTGAATTAATTCTTGTTGTCTTAATTAATCATGCAGCATGATCTATATGAAATTGAT
ACAATACATTTCCTATTTATTAATATTGTATAAATTCATTCATGTATACAGGCAGAAGGT
TGGTTAGTTCTTGGATCCGATCAAAGTAATTAGATATTAAG
>PpAGL12-1
CTTCAACTATCCCACACAAATACACTTTTCCTTCACCTGAGAGTGTTGAATGACCACTGA
GGATCAAATACACTTTTCCTTCACCTGAGAGTGTTGAATGGTCAATGAGGATACCAAATC
TAGTTCTGCAAGGGCCATACCAATGTCAACACCTACGCATGGGATGAGAGGATGACATAC
TATATATCACCTTTTCAACACAGAGTGATTCTAGAATTTAGAGAATTAGATGATTTAGTA
TTGACATGTTTATACAAGTCCGTGATTTAGAGTGCAAATAAATTACTTGATTTACAAAAA
TTAAAAAAAAAATAACGAGAATAAGTAATTCTAAGCTAACCCTAAGAGGTAACGGAAATC
TAAATGGATTCACCCAGCTAGTGAGCACACTAATTAATGTAGGAATAATCAGTCTTATTA
AAGTTGCAGCTGTCAATTAACGTGATTCAATAAATGTTAACAATAAGAGACTTAATTAGT
TTACACTTCACATATAAGTTGTAGAGATACTGAAAAAGATTTGGTTTATGCATGATTCAC
GCACTATAATATTATAATGTAATGACTAAATTAACCATTGATACATAACGTGGGGCAATG
TGATTAACTTTGTGAAATGGTGGGGCTGAAATTCTATTGGAGATAGAGAGCATGATAGAA
TAAAGGGAGCTAATTATGTGAGAGGTTAAATCAATTAATGTTAAACAAAGCTCAGTGATT
TGTAAAAGTAGGTGCGCATTACTCTTATTCATGGGTTGAAGAGATAGATTGGAATCGACG
TAAGGGTATATAAGGCACTAAGCTCTCGATATTTAGAGGCAAACTGTGCGTCGGTAAATT
CAGAAAGAGGAGATTATTGCAACAACCTCGAAGCTAGTCCAAACTAGTGGGAGGTTGTCT
GCAAAGGAAATTAAACAGCCACCAAATTTCTGAATCAACCATAAATACTCGTATATATAT
ACAGTCAAACCCTAGATATATCGATTGATCGATTGGTCGAT
>PpAGL12-2
CATGATAAAAAAAATAAAAAATAAAAATAATACAAAACAAAAGCTTACAAATTGCATGCT
GACTAGACTTCAACCGTCCCACAAATACACTTTTCCTTCAGCTGAGAGACTGTTGAATGG
TCATTGGTCACCGAGGATACCAAATCTAGTGCTGCAATGGCCATCCAATGAGCGTGACAT
GCTATATTTCACCTTTTTAATAGAGAGTGATTCTAGAATTTAGAGAATTGGATGATTTAG
TATTTGACATGTTTGCAGAAGTTAGTGATTTAGAGTACAAATAAGTTCTTGGTTTACAAA
TCAACGAGATGAACAAGTAATTCTAATCTAACCCAAAAAGTTAACGGAATTCTTAGATGA
ATTCACCTAATTAGTGAACACACTAATTAATGTAGGAATAATCAGTTTTACTTTGGTAAT
TAAAGATCCAGCTTCCAAGTAACGTGATCCAATAAATGTAAGTAGCGAAAGACTTTATTA
GTTTGCGTTTTACATATAAGTAGTAGAGAGCTTGCAGAGAGAAGTTTGATTTGTGCTGGA
TTCACATACTATATATTATAAGGTAATAACTAAATTAACCATTGATAAACAATGTGGGGT
AATGTGATTAACTTTGTGAAATGGGGGGATTGAAATTCCGTTGGAGACAGAGAGCATGAT
AGAATAAAAAGAGATGATTATGTGAAAGGTTAAACTAATTAAATGATAAACAAAGCTAAG
TGATTTGTGAAAGTAGGTGCGCATTATTCTTAATCATCGGTTGAAGATATAGATTGGAAT
CCACGTGAGGTTATATAAGGCACTAAGCTCTTGATATTTAGAGGCAAACCGTACGTCAGT
TCTAAGTTCCGAGAGAGGAGGATTGCAACAACCTCGAAGCTAGTTCAAACTAGTGGGAGG
TTGTCTGCAGAGGAAATTAAACAGCCACCAAATTTTTGTATCAGCCATATATATACTCAT
ACATATATACAGTTCAACTTTTGATATATCGATTGGTCGAT
>PpAGL17
ATAATAAAAAAATTCAATCACAATAATAAAAATTACATATTAATTTTGAGAAAATAGTTT
CCTCTCGTATTTATTTATTTCTGTATCTTAATTTTGTTTTATTTTACTCAATTTAAATAA
TTCAAATAAACATAAGTCCCTAAATATATTTTATGAGACAACAACAGGTGGTGGGCACAG
ACTATATATATATTAATAGCAGGCAGGCAAGACCAATGAGAATTGAGAAAGCCAAAACGC
CCTCCCAAAAAGGAAGAGAGCGCCCTTGGTTTCGCAAACAACACGTGTCAATCACCTATA
CGTCACCCTCTCCCATCATTTGTGCACACACACACACCACGAATCCCGGGCCTATCTGGG
AGTCCGAGGATTCCCAATTCCCCACGCTTTTCATTTACACTCGCCAACACTCGCTCCCTT
CGTCTTACGCGTGCCCATTCTGATTCCCTCCCGCTGGTCAACAAGCTTTGTTTGATTCAC
CCGACAAAATGTCGGCCTCAAAAAGCGAGTAGAGTGGCCTTCGTCTACTCTACCGAGTGG
GCTTTCCGGTCCAGACCATTACCTCTAGGCGGTTTCCCTCCATGGTCCATACCATGTTTC
CACAAAAAAACAGCGTTTCTACTTTTGTGGCATTCCATATAAAGTATTTATAAATTTTAG
TTAGAGGTTACATCTGAAAAAATTAAGGAAAGAGCGGAGGAGGTTGCAACTGTTTTCTCC
ATAGCTTGTTTAATCTTCTAAGTAAGCTCTCTGCACCTTTATTTTTTAGGAAAAAAGACT
TCTTTTTGGGGATAAGTACGATGGATGATCTTTGTTCTTTTGGGTTTTCTTGGTTCTTGT
TGGTGATCTCGTTTTGCTTCATATTACTGTTATTTCTGACATGCTTTTTGGTCTCATTTG
CTTTAGGTTTTGATAATCAATTCTCTTGAATAGGAAAAATCTACTGAATATGAGTAACTG
ATGTAATTTATCTATGTATCTACCGATCTAATAGAGAAGGT
>PpAGL18.1
CGCTCTTTAGGGTAGCGTTAAGAGTGTGCTGATAACGTGTTGGAGGTCTAATTTACTAAA
TCACTATAAAGGACAAAGAAAAACGGTGCGGCAACGGTTGAGAAAAGAGAGAGATGTAGT
CTGAGGTTTATTCCATCTCATTGTGCCTTTATTTATAGTAGTAGGGAAGGTAAATTCCTT
ATCCTAATATGATTACAACTCTAATATGATAATATCCAGTCTAAGATATGCGGTAGAATC
CTATAAGGATATCCTACATATGATAGGATTTACACAATCACATTCCTAAACTAATAGGAC
TTCAACATACGCACAATTTTTATTGCATTTTTTGGAGTAGGATTCTCTCCCCTCCAAATT
TCTCTCCCCTTTTATTTGAACGGTCGCTATTAAAATACGTCAATATTTTGTGTTGAATTC
TTTATATAGAAAGAAAAACAAACAGTAAAGTGAGAAACAAGGGGAGGAAAAGGGAGGTAT
TTGAAGGAGATGAGAATCCTACTCAATATTTTTTTCTATGTTTTGATAATCACTTATACT
TGATATATATATATATATGTGCGCGCGCGCGCGCCCAATATCTTATATAAGAGGAAAAGG
ATAAGTGTGTAACTAATTCCATTAGCCTCCAAAACTCGTTGGGAAACATTCCGGAAGTGG
CAATACGTGTATATATATAACTTACTCCCCAAGTAATTAGATATATTTCTGGTTAGAGTC
GGCAAAGAAAAAGGAAGTAATTTCTTCTCTGGCAAGGATTTTGCATGCCTTTTTAGGATG
TTTGCCACGTTTAGTAATTCCATTAGTCACCGATTCATATTTTTGCATCCTAATTTGGTC
CACTTTCCTTCCTTAGTTCCCTATCAAATCCAGTCTCTATTTAAGCAACGTAATAATTGC
ATTATGTATCTACAAGATACACGTTTCTTCTCTCTATATCATTCTTTTATTTATTTATTC
TTTTGGTGAAAAGACCCCGCACTTTGATAAGTCTGTAAACA
>PpAGL18.2
CGCTCTTTAGGGTAGCGTTAAGAGTGTGCTGATAACGTGTTGGAGGTCTAATTTACTAAA
TCACTATAAAGGACAAAGAAAAACGGTGCGGCAACGGTTGAGAAAAGAGAGAGATGTAGT
CTGAGGTTTATTCCATCTCATTGTGCCTTTATTTATAGTAGTAGGGAAGGTAAATTCCTT
ATCCTAATATGATTACAACTCTAATATGATAATATCCAGTCTAAGATATGCGGTAGAATC
CTATAAGGATATCCTACATATGATAGGATTTACACAATCACATTCCTAAACTAATAGGAC
TTCAACATACGCACAATTTTTATTGCATTTTTTGGAGTAGGATTCTCTCCCCTCCAAATT
TCTCTCCCCTTTTATTTGAACGGTCGCTATTAAAATACGTCAATATTTTGTGTTGAATTC
TTTATATAGAAAGAAAAACAAACAGTAAAGTGAGAAACAAGGGGAGGAAAAGGGAGGTAT
TTGAAGGAGATGAGAATCCTACTCAATATTTTTTTCTATGTTTTGATAATCACTTATACT
TGATATATATATATATATGTGCGCGCGCGCGCGCCCAATATCTTATATAAGAGGAAAAGG
ATAAGTGTGTAACTAATTCCATTAGCCTCCAAAACTCGTTGGGAAACATTCCGGAAGTGG
CAATACGTGTATATATATAACTTACTCCCCAAGTAATTAGATATATTTCTGGTTAGAGTC
GGCAAAGAAAAAGGAAGTAATTTCTTCTCTGGCAAGGATTTTGCATGCCTTTTTAGGATG
TTTGCCACGTTTAGTAATTCCATTAGTCACCGATTCATATTTTTGCATCCTAATTTGGTC
CACTTTCCTTCCTTAGTTCCCTATCAAATCCAGTCTCTATTTAAGCAACGTAATAATTGC
ATTATGTATCTACAAGATACACGTTTCTTCTCTCTATATCATTCTTTTATTTATTTATTC
TTTTGGTGAAAAGACCCCGCACTTTGATAAGTCTGTAAACA
>PpBS-1
TAACGGAAGCATGTATGTGTCCACGACATAGAAAGGTTTCTATAGTTTGCTCATTTGCAC
AATGTCCAAAGTACGAGATCTTAGCTTCTCACCTCTAACAGTGACCAATTTCTTGATCTG
AAGAGAAATTTGCATAAATAACAAGGCAGGAAATCCCTAAGTAAACTTGCCATCTAATAA
TAAACGAGTGTCACCAATATAAAATATGTCTTACCAGTACAAATCTATCACAAAAACGAT
AGACGCAACATCCTTATATACCTATGTCAAGCAAACACAAAAACAATGCAACCCCATATT
AAAAACCTAGTTTAGTCGCTGAGAGCATATTAATATATAGATTCTCTTTATGGGTCGAAT
AGTATAAACACTAGAGAGAAAAGGAGAGATGCTATATTTATCATACATACAGTGTTACTT
GCTGGTAATATAATTTTGCATATGTATCAAAAATTGAAAAAATTTGCAAAAGCAAAGGAT
TTTGTACTACCGCGCGTACATATAAATCTAATCAGTTTGGTCCTAGACACATTCAAAATT
TGAGCTCTCCCTAGCATGCATGATATTATGAAACTGTTAACTCAAGTAACTAGCACGCTG
AATAGGACTCGTGTGTTTGCGTTCCTGTTCCTGTACTGTCGTGGTCAAAAGAATCGAAAC
CCTATGCACTATAGCTACATCAGAGTCATCAGACGCTATCATCAGTAGATTCAGAACTAC
TGTTAAACATTTAACCTAGCAACTAGCAATCTCTAGGCTCTAGCTAGCTAGCTAGCAACA
AGCCTTAAGCAGCAGACATTCCTGGTTAGACTACAACCCAACTTTTCATCTCACTTTCCC
GATATAGAAACCCTTCTGCTTTCCTCTCCATTTCTTCATCCACACATGACTCCCAATATT
ATATACACAAGCAACCCCCTCTTCCCTTTTTTTTGATATATCAAGTAAAACAAGATCGGA
AAATTGCTAGGAAAAGGTAAGAAATTTGAGAGAGAGAAATT
>PpBS-2
GAGTCCCCTTCCACAAAACAATGTGATGATGGGTAATCCAAAATAAATTTAAGTAGTAAA
TAATTTGGACTTTCGTAATATTTACTCAAGTAAATGTAACAGTTTTAGACATCACAATTC
CTAACCTTTTCATAGAACCATTCAGCTATATAGATATAGGGACTACTGCTACACAGCAAG
GCCACAAAGATATAAGATAGACGAAATCACAGTTGTCTTGTTTAATGACCTTGACTGTTT
TGACTTTGAGGTTTCAGAATTCCTTCCTTTGTATTCAGGGCACATAAAACTTACTTTGTC
TCCTAGTTTGCTCCTTCACTTTACCACCTACAAACCCAGTGTATTACTTGCTGAGAAAAA
ACATACTTATATCGATTTGATGGTTAAGATTTAAAGATTTGATTATTATCCATATTTAGC
TCCATCACTAGAACCCTAGACATGACCATCACGAACTTCAAGACCTAAAATACACATTTA
CGTATGAGTTAATACAAACACACATATGGCCTAGTCCTAGAGTCTTGGTTTCCCATTTGA
CACCCTTAATTAAGCCTATATTAAGGAAACCCTAAAAGACTTGGAGTTAAAATCAGTCGC
TGAGAATTTGTGTGCGTGTGAGAGAGAGAGAGAGAGACCAGTGGTTAACAAGGGGTAATA
AAAGTAAAAAAGCCAAATCAATTATAAAACATATCATCAGAGATTAAAATTAAACAGACA
AGAAAGGGAAAAAGAAAAGGAAAAGCAGTTGGCTTGGCTTTGTCGCCAACCCATAAACAA
GCCCTTCGCTTCTGTGGCGCATGAAAGTTGTTTAGCTTCCAAACCCTAAATAGAAATGCC
CTTCAATTGCTCTTCTGATGATCTCTCTCTCTCTCTCTCTCTCTCTCTCTCTCTCTCTCT
CTCCACTTTTATATATCTATATACCTCCTCCTCTCTCCCTCTCTCTCTTCACCATTTCAC
AAAGCAAGGAGAAAATAGAGAGAACAAGAATACTGAGAGAT
>PpCBM1
AATTACAATTTTAATGAATTTGTTGACGGCCCTTAATGATAAAGGCATAGCGATTAGTGA
GGCACAAATTAAATTTCAAAAAGTTAAGAAGTGACTCAAATTAAATTATAAGAGACAGTT
AGTTAAGTAAGTTTTTGTGAGTGAAGCTGGAGTTAGCTTTAGTTTGACTGGGGTGCCCAG
GACATTCTCTCATCGACCAGTAAAAACCCTAAAGTTGAAATTGTCTAAGATGGAGTCGAC
ATTGCTGTCACATTTTTGTGTAATAAACTGTGAAAATTGTGAATGGTCTACTTCATCTTC
AAAAGAAAACTGAAAAAGAAAGAAAACAACACTGAGTCGGTCGTTACTCGTAACTGAGAA
GGGAAAATAACACCCCTTCATCTTCAAAAGAAAACTGAAAAAGAAAGAAAACAACACTGA
GTCGGTCGTAACTCGTAACTGAGAAGGGAAAATAACACCCAATAGGAAATACTGCACTCC
TGCTTATTCTTTCCTCTGTTGTGCTAAGGTATCATTTGGTATGCAGACGGGACGGGATGG
AACGGGATGGGACGAGACAGGACAGGACGGAGTGGGAGCAAAGATGCTCTCGGATGGAAA
CAAGGAGGAAGAAGAAGGAGACGGAGAGGTTATAATTTTGTGTTCTACGGATGTGGAACG
AGTCGTTTTGAGGTGGAACGAAAATTCATTCAAAACTCGTCCCGTGGAACAACTCGTTCC
ACCTGTTTTAGGCGTACCAAACGTAGGACGAAATATTTTGTCTCACTCTGTTCCGCCCCA
TCCCACATACCAAACGGTAAAAAACACCCGACAAGAGGTAACAAAAGTTCCTCAAAAGTT
CTCTCTCTCTCTCTCTCTCTCTCTCTCAAAAGCCTAACTTAGGTTACCCTAGAGAACACG
AATCTCAAAAAGGAAAACAAAACCTAGTAACATAATATAATAATTTGATATGTATGCGAT
CACTGAAATATATTTTTATAATATAATAAGTTAAAAGAAGA
>PpDAM1
CTTAAAACAAACCAACGCCTAAACAAAATCAACATTCAGTCGCATGAAGAGATTTCAGAG
AAGAGGAAGGGAGGAATAGAAGTACCGACCATAATTTATTTATTTATTATAAATAAATAA
ATAAATAAAAGCATATGAAGAGATTGCACTGCAGGGAAGACGAGAGGGCCGGCCGGGATG
GCAACGGTGGAAGAGGGTTTGGCCGACGGTGGATGGCCGGTGTTGCAGCGATTGCTGCTA
CCGCTGCTCTTTAGGATAAAGAAGTGAGAGAGACGAGGTGGATGTGACGACACCTAAAAA
GAAATAAACCGAGAATCCCCACTCAGTTAGATATGAACAAATCTAAGAGATTCCATATTT
TTACTGTCGTCCATTCCACATATATTATGAACGGTGGTGATCGCATTCATCACTCATCAC
GCCAACTGATTTGCGTTCCACGTTTCTTACCTTAAAAATATCCAAAAATAGGAAAGAGAA
ACAAACAGTTGATATTAAAGCGAGATATATCTTATTTTTCTATAAATAGGAAATTTAATT
CGCCAACCTATCCTTTCTAGAACAACCGGCAGCACCCGAACTCTCTCTCTCCTCTCTGTT
CTTCTCTTTCCAAAATATCTTTGGTTTCCTTTCACTGCTCTGCAAATTTCCCAAAACTTC
AGACCTGAAACTCCCCGACGAAGGTAAACAAATAACAACGGAAAACCCAGTAAATAATTT
ATGTATGGTTTTTTTTTTTCTTCTTCTCTTCGATTGGTGGTAAATACAAAATACTTTAGG
CTTGTTGGGCAGTTGTTTGTGGTTGGTTGGTTTTTCTGGGTTTTGATTTTCTTATTTAGA
TCTGAGATGCTAGGGTTTGAGGTCAATATCTTTAAACTTATAAAAATACCCAGAAAATAT
ACGGTAGTTTTTGAGTTTGTGAACAGTTATATATGTGAAAAGTGCATGGTTGGTTTATTT
TTATTTATTTGAATTAATTGTTTTTGAAGGGGTAGGAAGAA
>PpDAM2
ATTTATTTAAATTAATAAAATCATATGAAGATATTGCTTTGCAGAGAAGACGAAGGGGCC
GGGATGGCAATGGTGGAAGAGGGTTTGGAGAATGCGGCTACTGAAACTCGGGGGTTGGGG
TTTGGGGAGTTTTGTTTCACAAGTGGGAGTGAGTATTGCCAGCAAGTGTTGCAGCGATCG
CTGCTACCGCTGCTGTTTGGGATAAAGAAGTGAGAGAGACGAAGTGGGTGAGGAAAATCA
ACGGTGTGGTACGTAAAAAGAATTAAACGTAGAATCCCCAGCCTTACTGTCGTCCAGTCC
ACATATTATAGACGGTCGTGATCGCATTCATGACTCATCACACCAACTGATTTGTGTTCC
GCGTTTCTAACCTTATGTTCCCAAAAAATATCTAAAAAGACAAAAAGGCACAAACAGTGA
TAACCAAAGGAAGATATGTCCTATTTTTCCATAATTAGGAAAATTAATTTAGCAACCTTT
CCTTTCTTGAACTGCCGGCAGCATCCCAACTCTTTCTCATCTCTCTTCTTCTCTTTCCAG
AATTGCTGGCTTTTCTTTCGCTGTTCTGCAAATTTCCCGAAACTTCAGAGACCTAAAACC
CCCCAACGAAGGTAAACAAGTAACAACGGAAAACCCAGTGTAATTAATTTATGTATGGTC
TTCCTCCTCCTCCCCCTTCTTCTTCTTCTTATGGTAGATACTGTAGGCTTGTTGGACAGT
TGATTGTGGTGGGTTTTTCTGGGGTTTGTTTTTCTTTATAGATCTGAGATGCTAGGGTTT
GAGGGCAATAATCTCTTATTTAGATCTGAGATTCTAGGGTTTGAGGTCAAGAATCTTTAA
AATTATAAATAAAAAAAAATATATGCTAGTTTTTGAGTTTGTGGACGATTATATATATGT
GAAAAGTGGTTGTTTTATTTTATTTATTTGAATTAATTGTTTTTGCAGGGGTAGCAAGAA
ATGGTGGAAAGGATGAAAGAGAAGATAAAGATCAGGAGGAT
>PpDAM3
AATAGTGAGTCTGAGAGAGATCGAGTAGTTGAAGAGAGGGGGGGTGGGGGGCAGTGGAAG
TCAAATCCATCAGGTGTGGCCGACTCCACGTGAACTCGGATAAACACCGTACCGTATAAC
TGGAAAACCGGTTCGGTTTTGCACCGTACCAAAGTAAATTAAGAAAAAAAAAACAAACCA
AACCGATCAGTTATTTTCCGGTTCGATACTATATCTCCATTCCCTCCACCGCCCCATTTC
CTTTCCTTCTATCAGCCACCTGTTACGTGTCAACTGCACAAGCATCGACTGAGGAAGAAG
CAGCTTTAGCAACTAGCAAGTGATGCTAGCATCTCTCAAAAAAGTGGGACACGTGAAAAG
AAATAGGCTAAACCGACAATAAACGGTGGGATAGCATTCATCACACCAACCGCATCGATC
ACCGTTGATTATCGTTCCATGTTTCTTACCTTATTTGCCCAACAAAATATCCAAAATATC
TAAAAATAGAAAAAGCAACAAACAGCGGATATTAATAAAAGATTTATCCAAGGTCTTCCA
TATATGGGAAAATTCATTTAGCGACCTTTCCTTTCTTGAACAGCCTGCAGCACCAACTCT
CTCTCTCTCCTCAGTCTTCTCCTCTTTCCAAAATTGCTCCGAAAATTTCCAGTTCAGACC
TAAACTTCAGACCTAAGACCCCTCAACGAAGGTAAACAAGAGAACCAGAGGTGAACCCAG
TACTTAGTTTATCTATGTTTTTCCTTCTTTTTTTTTCTTTTTTCCTTCTATTAATGGTGA
ATACTAAAAACTCTAGGCTTGTCTGGCAGTTGATTGTGGTTGGTGGGTTGATCTGTGTTT
TATTTTACTTATTTAGATCTGAGATATGTTAGGGTATGAGGTCAATAATCTTAAAATTAT
CAGAAACCCAGAAAATATACTGTAGTTTGTGAAACATTTATATATATATGTGGAAATTTA
AAGTGATTGGTTTATTTTATTTTATTTGAATTATTGTTTTT
>PpSVP
TAGATAATTTTTTATATTATATTTTGTAGATCGTATGATGTAAAATAAATAATTTATCTA
TCATCATTCAAAATAAAATTTAATAATCAACGGTCAAATTATGTGATTTTAAAAAATATA
GGTAAAAAAGAGTTGTTAGTATTTCCCCTCATTATCTCAATGCTTCCTGTAGTTGAGCCA
GTTTCACGCCGTCGTTAAACCTTTTAACAGCAACTAAACGGTAAAGATGTGGAAACGAGA
GAAATAGACTTTTGCTTCAACCATAAAAAGTACTTCTGTTTCCACACTTCCCCATGCATT
CCCTCCCATTCACTCTCGCTCTCTCTCCACTTCTCAATGTTCTCATTGGTGTCTTTTCAG
TTTTAACCGCTCTGAACTCTATCCACCCATCCAAATACAGCAGAAAAACCAAAACATCTC
CCCAAGATTTACTCACACTGGTAAGAACTTTTAAAGCGTCAACAAATCCCCTTTCACCTA
ATCAGCAAAACAATCCCTTTACCTCTCTTTAGCTTTATCCTTTTCTTTTCTTCAATTGGT
TGGAAGCATTTCTTTCCCTTTGAGACTTGTTGGTCTTGAAACTCTGGATCTGGTTCAGAA
TCTAAAGATGGAGATGGAGACGGAGATGGATGATGGGTCCCTTTCTCTCTTTTGATATCT
CTCTCTCTCTATCTATCTAGAAAACTTACACTTCATTTTTAGGGTTTGCCTTTGCCCCCC
ACATCCTCCAAAGCTTTTTAGCTAAATTTGGCCAAATGCTGCCAGTTCTGGCACTGGACC
TGTCCCTCTCCAATTAAGCCCTTCCTTCCTTTACTTGTAATTTCTTAGCCTTTTCTGGTT
AGTTTTTGGCTGACTATATTCTCTGACTCAAGCATAAGACTAAACAAAAAAGCAAAATAT
TCCATTCCAAAACAAGCTATAATATTCTTCTTTTTATCTTATTTTTTCTTCTTGAGGAGA
ACCAGAAGAAGAAAAGAATTAATTTAACTGAAGATTAAGAG
>PpTM8-1.1
TATGCATTTAATTAATAATTACTAACTACATTGTTCATCACATTTTCTTTAGAGGGGTTT
CATTGTTAAATCACACTAGCTAGTAATTAGCTTACACGATACGGTATTTAATCAAAATTA
GTTATGTTTAGTAAGTAACACTTCATGTGATCAGCTAATATTTATTAACAATATGGTCTA
CACAAAACTTATTCAAATGTGATTCATAATCTATTGATTTAAAGTTGAAGGAGAAATCAA
GTTCGAATTTCTCATTTATTTAATAAGAAACATATATACGAGGTTAATTATCGTTCTATC
TTTATAAGAGAAATGATGCTTAGATGTAACCTATAGCTAGAATGATATAATTTTACATAC
ATATGCTCGTTAATTTATTTGAGGGTTCATAAACATGGGCACGTAGCTGGGGAATAGCAC
AACTCAAGGATCCGATGCCTTTTCGACGAAGATAGTTTCTTATCCAGTCAAGATTTATTT
TCAGTGACGTCACCATCCAATAAATATTTGCCGCTTGTTGAAAAAGTGCACTAACTGTCT
AGTAACGATTAATACAAGCTGAATTTGTGACATAATAAAATCTCTCATTTTCCACAACAT
TTTTGAGTTACTGCAGTAGTTTTAGCACAGACACACACCCCGCAAGCCAAACCATAATAT
TAAAGAGGTTTGTGAGGGGAGGACTGAGGAAGTTAGGTTTGAGAAAGAGGCCGAAGCTTC
ACATAACTGAATGATTAGGGTTCTTAACAGTAACAGATTAGGGTTTGTCATTATATATAT
AGTACCAATAATAATGAAAGAGAGTAGGATGATTGCAAAAGGGGAATTTGGTAGTGACGT
CGTGTCAAAAATTAAAAAAAAATTATTAACCAGCACCTTCATCTGCGCTAATCACAAATC
AATCTCCTAATTAATTACAAATTAACATGAATATTCTTCTATATATAGTATGGAACGGTG
AGTAAGTTGCAGTGGACAAATATAATAAGGTATTAGTAAAA
>PpTM8-1.2
TATGCATTTAATTAATAATTACTAACTACATTGTTCATCACATTTTCTTTAGAGGGGTTT
CATTGTTAAATCACACTAGCTAGTAATTAGCTTACACGATACGGTATTTAATCAAAATTA
GTTATGTTTAGTAAGTAACACTTCATGTGGTCAGCTAATATTTATTAACAATATGGTCTA
CACAAAACTTATTCAAATGTGATTCATAATCTATTGATTTAAAGTTGAAGGAGAAATCAA
GTTCGAATTTCTCATTTATTTAATAAGAAACATATATACGAGGTTAATTATCGTTCTATC
TTTATAAGAGAAATGATGCTTAGATGTAACCTATAGCTAGAATGATATAATTTTACATAC
ATATGCTCGTTAATTTATTTGAGGGTTCATAAACATGGGCACGTAGCTGGGGAATAGCAC
AACTCAAGGATCCGATGCCTTTTCGACGGAGATAGTTTCTTATCCAGTCAAGATTTATTT
TCAGTGACGTCACCATCCAATAAATATTTGCCGCTTGTTGAAAAAGTGCACTAACTGTCT
AGTAACGATTAATACAAGCTGAATTTGTGACATAATAAAATCTCTCATTTTCCACAACAT
TTTTGAGTTACTGCAGTAGTTTTAGCACAGACACACACCCCGCAAGCCAAACCATAATAT
TAAAGAGGTTTGTGAGGAGAGGACTGAGGAAGTTAGGTTTGAGAAAGAGGCCGAAGCTTC
ACATAACTGAATGATTAGGGTTCTTAACAGTAACAGATTAGGGTTTGTCATTATATATAT
AGTACCAATAATAATGAAAGAGAGTAGGATGATTGCAAAAGGGGAATTTGGTAGTGACGT
CGTGTCAAAAATTAAAAAAAAATTATTAACCAGCACCTTCATCTGCGCTAATCACAAATC
AATCTCCTAATTAATTACAAATTAACATGAATATTCTTCTATATATAGTATGGAACGGTG
AGTAAGTTGCAGTGGACAAATATAATAAGGTATTAGTAAAA
>PpTM8-2
ACTGGGTTTAAGTCCATCACCATCATAGTGGCGTGGACCACCATTGAGGCACAACTCCAA
TCTTGTCTGACCATGTCCATAAATCTCCCCTAAAAATAATCCATAATTTGACGCTTTGTC
ACCCACATTTTCCTGTAAACCCAACAAAAGTTTTTTACCTCTCATTTTATTCGCCTATTT
ATTCAAAAGGTATTGATGGGTTTCACAAACTTTTTACAACCCATGTATGTCTCATCCCCT
TTTTTAATATTTTTAAGTACTATGTTTCACGTGTCAATTAGTGATTAGTAAAATCGCAAC
ATGCAATATATATATATATGTGTGTGTGTGTGTGTGTGTGTTAGTGAAGAAATTGTTACC
GAATATTTTTGTCCACCGTTTTATTTATCATCATTAGATGAATTTAGGGTATTGATCATT
AACATCATTTAAGGGTGATGAATAACAATGCACCCAAATTGTTATTACGCGTTTAATTAC
TTACTATATTGGTGATCACATCTTTATTTAGAGAGGTTGCATTCTTAAATCACAGTATTA
GCTAGTTAGCTTACACGATACAGTAGATATGTAATCAAAATAGGTGATGTTAGTAACACA
TCATGTGGTCATCTAATATCTATTGACATAAAGTCGGAAGAGATTCGAATTTTTTAGGGA
ATTGTTACTGGTACTTCAAATCTCTCATTTTGCATTCTAAATTTTCTATAATTAGAAAGA
AAAATACACTTGCAATTAAGAAGTGTAGAATAAAGTTGTTGTAATGCTAATAACAGTTCC
AATAAGGCAATAATAATGAAATTCGAGTGGGATGATTGCAAAAGGGGAATTTGGTAGTGA
CGTCTTGTCAAAAGTCCAAATATTATTAACCAGCACCTTCATGAGCTAATCACGAATCAA
TCTCCTAATTAACTACAGATTAACATCGATATTCTTCTATATATATAGTATGGAACGGTG
GGTAAGTTACAGTGGACAAATATAATAAGGTATTAGTAAAT
