# Supplementary material for: Dormancy-associated MADS-box genes and microRNAs jointly control dormancy transition in pear (Pyrus pyrifolia white pear group) flower bud
Source: J Exp Bot. 2015 Oct 14;67(1):239–57. doi: 10.1093/jxb/erv454 (PMC4682432; doi:10.1093/jxb/erv454)
Supplement: Supplementary Data [file supp_erv454_Supplementary_Tables_S1_to_S11.xlsx]

## Sheet: S1
Table S1 Reads statistics in four libraries
Materials		Total clean sRNAs		Unique sRNAs
Pear flower buds		Total reads	Pecentage (%)	Total reads	Pecentage (%)
20101115A	Adaptor removed/Quality control	16460166	1	6947480	1
	exon_antisense	257414	0.0156	73779	0.0106
	exon_sense	316745	0.0192	102063	0.0147
	intron_antisense	692519	0.0421	229175	0.033
	intron_sense	1555747	0.0945	359166	0.0517
	rRNA	544997	0.0629	66657	0.0071
	repeat	175	0.0331	83	0.0096
	snRNA	7501	0	3135	0
	snoRNA	2531	0.0005	1218	0.0005
	tRNA	52040	0.0002	3936	0.0002
	miRNA	1034794	0.0032	49667	0.0006
	unann	11995703	0.7288	6058601	0.8721
20101215A	Adaptor removed/Quality control	13961725	1	6108434	1
	exon_antisense	224363	0.0161	65484	0.0107
	exon_sense	269712	0.0193	91590	0.015
	intron_antisense	594515	0.0426	206612	0.0338
	intron_sense	1353222	0.0969	328672	0.0538
	rRNA	482737	0.0626	65484	0.0073
	repeat	170	0.0346	72	0.0107
	snRNA	6158	0	2870	0
	snoRNA	2702	0.0004	1284	0.0005
	tRNA	73303	0.0002	4456	0.0002
	miRNA	873773	0.0053	44401	0.0007
	unann	10081070	0.7221	5297509	0.8672
20110115A	Adaptor removed/Quality control	15667660	1	6494086	1
	exon_antisense	268421	0.0171	74193	0.0114
	exon_sense	316251	0.0202	104907	0.0162
	intron_antisense	666273	0.0425	219157	0.0337
	intron_sense	1565756	0.0999	349013	0.0537
	rRNA	491273	0.0724	62413	0.0077
	repeat	225	0.0314	91	0.0096
	snRNA	7025	0	3183	0
	snoRNA	3263	0.0004	1413	0.0005
	tRNA	88976	0.0002	4460	0.0002
	miRNA	1135015	0.0057	49779	0.0007
	unann	11125182	0.7101	5625477	0.8662
20110215A	Adaptor removed/Quality control	17311204	1	6947499	1
	xon_antisense	308291	0.0178	86746	0.0125
	exon_sense	368701	0.0213	125502	0.0181
	intron_antisense	713667	0.0412	230841	0.0332
	intron_sense	1736189	0.1003	369526	0.0532
	rRNA	934228	0.0744	91306	0.0079
	repeat	266	0.054	90	0.0131
	snRNA	13177	0	4725	0
	snoRNA	4401	0.0008	1860	0.0007
	tRNA	150983	0.0003	10637	0.0003
	miRNA	1287179	0.0087	54686	0.0015
	unann	11794122	0.6813	5971580	0.8595

## Sheet: S2
Table S2 Detailed list of homologous sequences for known miRNAs
MiRNA ID	Sequence	Length	Pre-miRNA ID	Matching contigs	Start	End	Strand	Normalized reads
								20101115A	20101215A	20110115A	20110215A	Total
Conserved miRNAs
Pyr-miR156a	TTGACAGAAGATAGAGAGCAC	21	mdm-MIR156ac	scaffold82.0	704193	704213	-	5391	4214	7419	13456	30480
Pyr-miR156a	TTGACAGAAGATAGAGAGCAC	21	mdm-MIR156ac	scaffold30.0	1250903	1250923	+	5391	4214	7419	13456	30480
Pyr-miR156n	TGACAGAAGAGAGTGAGCAC	20	mdm-MIR156n	scaffold64.0	439238	439258	-	1980	1532	2167	4004	9683
Pyr-miR156n	TGACAGAAGAGAGTGAGCAC	20	mdm-MIR156n	scaffold64.0	400506	400526	-	1980	1532	2167	4004	9683
Pyr-miR156n	TGACAGAAGAGAGTGAGCAC	20	mdm-MIR156n	scaffold349.0	64932	64952	+	1980	1532	2167	4004	9683
Pyr-miR156n	TGACAGAAGAGAGTGAGCAC	20	mdm-MIR156n	scaffold3.0	2868175	2868195	-	1980	1532	2167	4004	9683
Pyr-miR156o	TGACAGAAGAGAGTGAGCAC	20	mdm-MIR156o	scaffold94.0	516139	516158	+	470	446	545	952	2413
Pyr-miR156o	TGACAGAAGAGAGTGAGCAC	20	mdm-MIR156o	scaffold64.0	452486	452505	-	470	446	545	952	2413
Pyr-miR156o	TGACAGAAGAGAGTGAGCAC	20	mdm-MIR156o	scaffold64.0	439238	439257	-	470	446	545	952	2413
Pyr-miR156o	TGACAGAAGAGAGTGAGCAC	20	mdm-MIR156o	scaffold64.0	429177	429196	-	470	446	545	952	2413
Pyr-miR156o	TGACAGAAGAGAGTGAGCAC	20	mdm-MIR156o	scaffold64.0	400506	400525	-	470	446	545	952	2413
Pyr-miR156o	TGACAGAAGAGAGTGAGCAC	20	mdm-MIR156o	scaffold51.0	506136	506155	+	470	446	545	952	2413
Pyr-miR156o	TGACAGAAGAGAGTGAGCAC	20	mdm-MIR156o	scaffold398.0	363118	363137	-	470	446	545	952	2413
Pyr-miR156o	TGACAGAAGAGAGTGAGCAC	20	mdm-MIR156o	scaffold398.0	346502	346521	-	470	446	545	952	2413
Pyr-miR156o	TGACAGAAGAGAGTGAGCAC	20	mdm-MIR156o	scaffold398.0	346310	346329	-	470	446	545	952	2413
Pyr-miR156o	TGACAGAAGAGAGTGAGCAC	20	mdm-MIR156o	scaffold349.0	64933	64952	+	470	446	545	952	2413
Pyr-miR156o	TGACAGAAGAGAGTGAGCAC	20	mdm-MIR156o	scaffold3.0	2868175	2868194	-	470	446	545	952	2413
Pyr-miR156o	TGACAGAAGAGAGTGAGCAC	20	mdm-MIR156o	scaffold3.0	1985659	1985678	+	470	446	545	952	2413
Pyr-miR156o	TGACAGAAGAGAGTGAGCAC	20	mdm-MIR156o	scaffold3.0	1965106	1965125	+	470	446	545	952	2413
Pyr-miR156w	TTGACAGAAGAGAGAGAGCAC	21	mdm-MIR156w	scaffold7.0	1605834	1605854	-	612	346	600	857	2415
Pyr-miR156w	TTGACAGAAGAGAGAGAGCAC	21	mdm-MIR156w	scaffold355.0	315873	315893	-	612	346	600	857	2415
Pyr-miR156w	TTGACAGAAGAGAGAGAGCAC	21	mdm-MIR156w	scaffold291.0	302060	302080	+	612	346	600	857	2415
Pyr-miR156w	TTGACAGAAGAGAGAGAGCAC	21	mdm-MIR156w	scaffold224.0	247053	247073	-	612	346	600	857	2415
Pyr-miR156w	TTGACAGAAGAGAGAGAGCAC	21	mdm-MIR156w	scaffold1177.0	89394	89414	-	612	346	600	857	2415
Pyr-miR156w	TTGACAGAAGAGAGAGAGCAC	21	mdm-MIR156w	scaffold1045.0	15474	15494	-	612	346	600	857	2415
Pyr-miR156w	TTGACAGAAGAGAGAGAGCAC	21	mdm-MIR156w	scaffold1045.0	109892	109912	+	612	346	600	857	2415
Pyr-miR156z	TGACAGAAGATAGAGAGCAC	20	mdm-MIR156z	scaffold82.0	704193	704212	-	276	141	225	384	1026
Pyr-miR156z	TGACAGAAGATAGAGAGCAC	20	mdm-MIR156z	scaffold794.0	136231	136250	+	276	141	225	384	1026
Pyr-miR156z	TGACAGAAGATAGAGAGCAC	20	mdm-MIR156z	scaffold30.0	1250904	1250923	+	276	141	225	384	1026
Pyr-miR159b	CTTGGATTGAAGGGAGCTCC	20	mdm-MIR159b	scaffold313.0	104124	104143	+	282	380	159	341	1162
Pyr-miR159c	GAATTCCTTCTCCTCTCCTTT	21	mdm-MIR159c	scaffold313.0	104104	104123	+	2	4	5	3	14
Pyr-miR159c	GAATTCCTTCTCCTCTCCTTT	21	mdm-MIR159c	scaffold313.0	104103	104123	+	2	4	5	3	14
Pyr-miR160e	TGCCTGGCTCCCTGTATGCCA	21	mdm-MIR160e	scaffold330.0	65867	65887	-	49	222	92	479	842
Pyr-miR160e	TGCCTGGCTCCCTGTATGCCA	21	mdm-MIR160e	scaffold32.0	439527	439547	+	49	222	92	479	842
Pyr-miR162b	TCGATAAACCTCTGCATCCAG	21	mdm-MIR162b	scaffold30.0	516199	516219	-	313	254	298	293	1158
Pyr-miR162b	TCGATAAACCTCTGCATCCAG	21	mdm-MIR162b	scaffold14.0	577560	577580	+	313	254	298	293	1158
Pyr-miR164a	TGGAGAAGCAGGGCACATGCC	21	mdm-MIR164a	scaffold335.0	262687	262707	+	8	2	1	3	14
Pyr-miR164f	TGGAGAAGCAGGGCACGTGCA	21	mdm-MIR164f	scaffold483.0	300929	300949	+	3171	2602	4222	6445	16440
Pyr-miR164f	TGGAGAAGCAGGGCACGTGCA	21	mdm-MIR164f	scaffold424.0	81750	81770	-	3171	2602	4222	6445	16440
Pyr-miR164f	TGGAGAAGCAGGGCACGTGCA	21	mdm-MIR164f	scaffold424.0	295404	295424	+	3171	2602	4222	6445	16440
Pyr-miR164f	TGGAGAAGCAGGGCACGTGCA	21	mdm-MIR164f	scaffold235.0	313040	313060	+	3171	2602	4222	6445	16440
Pyr-miR164f	TGGAGAAGCAGGGCACGTGCA	21	mdm-MIR164f	scaffold1138.0	32443	32463	+	3171	2602	4222	6445	16440
Pyr-miR166i	TCGGACCAGGCTTCATTCCCC	21	mdm-MIR166i	scaffold75.0	598623	598643	-	323648	276354	383718	479914	1463634
Pyr-miR166i	TCGGACCAGGCTTCATTCCCC	21	mdm-MIR166i	scaffold67.0	1033039	1033059	+	323648	276354	383718	479914	1463634
Pyr-miR166i	TCGGACCAGGCTTCATTCCCC	21	mdm-MIR166i	scaffold40.0	728531	728551	-	323648	276354	383718	479914	1463634
Pyr-miR166i	TCGGACCAGGCTTCATTCCCC	21	mdm-MIR166i	scaffold275.0	393157	393177	+	323648	276354	383718	479914	1463634
Pyr-miR166i	TCGGACCAGGCTTCATTCCCC	21	mdm-MIR166i	scaffold274.0	141506	141526	+	323648	276354	383718	479914	1463634
Pyr-miR166i	TCGGACCAGGCTTCATTCCCC	21	mdm-MIR166i	scaffold20.0	569586	569606	-	323648	276354	383718	479914	1463634
Pyr-miR166i	TCGGACCAGGCTTCATTCCCC	21	mdm-MIR166i	scaffold200.0	628647	628667	-	323648	276354	383718	479914	1463634
Pyr-miR166i	TCGGACCAGGCTTCATTCCCC	21	mdm-MIR166i	scaffold184.0	71814	71834	-	323648	276354	383718	479914	1463634
Pyr-miR166i	TCGGACCAGGCTTCATTCCCC	21	mdm-MIR166i	scaffold157.0	365747	365767	+	323648	276354	383718	479914	1463634
Pyr-miR166i	TCGGACCAGGCTTCATTCCCC	21	mdm-MIR166i	scaffold144.0	774939	774959	-	323648	276354	383718	479914	1463634
Pyr-miR167a	AGATCATCTGGCAGTTTCACC	21	mdm-MIR167a	scaffold284.0	305474	305494	+	0	1	2	0	3
Pyr-miR167a	AGATCATCTGGCAGTTTCACC	21	mdm-MIR167a	scaffold284.0	305474	305493	+	0	1	2	0	3
Pyr-miR167a	AGATCATCTGGCAGTTTCACC	21	mdm-MIR167a	scaffold218.0	189246	189265	-	0	1	2	0	3
Pyr-miR167a	AGATCATCTGGCAGTTTCACC	21	mdm-MIR167a	scaffold218.0	189245	189265	-	0	1	2	0	3
Pyr-miR167g	TGAAGCTGCCAGCATGATCTA	21	mdm-MIR167g	scaffold198.0	216341	216361	-	248877	182192	241286	188037	860392
Pyr-miR167g	TGAAGCTGCCAGCATGATCTA	21	mdm-MIR167g	scaffold198.0	211460	211480	-	248877	182192	241286	188037	860392
Pyr-miR167g	TGAAGCTGCCAGCATGATCTA	21	mdm-MIR167g	scaffold120.0	419260	419280	-	248877	182192	241286	188037	860392
Pyr-miR167j	TGAAGCTGCCAGCATGATCTTA	22	mdm-MIR167j	scaffold284.0	305424	305444	+	9460	7008	9263	7405	33136
Pyr-miR167j	TGAAGCTGCCAGCATGATCTTA	22	mdm-MIR167j	scaffold218.0	189295	189315	-	9460	7008	9263	7405	33136
Pyr-miR168b	TCGCTTGGTGCAGGTCGGGAA	21	mdm-MIR168b	scaffold494.0	207354	207374	+	12136	14016	17133	20806	64091
Pyr-miR168b	TCGCTTGGTGCAGGTCGGGAA	21	mdm-MIR168b	scaffold47.0	277339	277359	+	12136	14016	17133	20806	64091
Pyr-miR168b	TCGCTTGGTGCAGGTCGGGAA	21	mdm-MIR168b	scaffold427.0	352632	352652	+	12136	14016	17133	20806	64091
Pyr-miR168b	TCGCTTGGTGCAGGTCGGGAA	21	mdm-MIR168b	scaffold1046.0	15258	15278	-	12136	14016	17133	20806	64091
Pyr-miR169a	CAGCCAAGGATGACTTGCCGG	21	mdm-MIR169a	scaffold80.0	892727	892747	-	90	118	100	115	423
Pyr-miR169a	CAGCCAAGGATGACTTGCCGG	21	mdm-MIR169a	scaffold292.0	202973	202993	+	90	118	100	115	423
Pyr-miR171b	TTGAGCCGCGTCAATATCTCC	21	mdm-MIR171b	scaffold27.0	802860	802880	-	2053	1922	2698	3730	10403
Pyr-miR171e	TGATTGAGCCGCGCCAATATC	21	mdm-MIR171e	scaffold683.0	2149	2169	-	18	22	24	34	98
Pyr-miR171e	TGATTGAGCCGCGCCAATATC	21	mdm-MIR171e	scaffold683.0	213449	213469	+	18	22	24	34	98
Pyr-miR171e	TGATTGAGCCGCGCCAATATC	21	mdm-MIR171e	scaffold675.0	171407	171427	-	18	22	24	34	98
Pyr-miR171e	TGATTGAGCCGCGCCAATATC	21	mdm-MIR171e	scaffold648.0	227901	227921	+	18	22	24	34	98
Pyr-miR171e	TGATTGAGCCGCGCCAATATC	21	mdm-MIR171e	scaffold278.0	239004	239024	+	18	22	24	34	98
Pyr-miR171e	TGATTGAGCCGCGCCAATATC	21	mdm-MIR171e	scaffold256.0	19984	20004	-	18	22	24	34	98
Pyr-miR171e	TGATTGAGCCGCGCCAATATC	21	mdm-MIR171e	scaffold1561.0	22738	22758	-	18	22	24	34	98
Pyr-miR171e	TGATTGAGCCGCGCCAATATC	21	mdm-MIR171e	scaffold1251.0	58245	58265	+	18	22	24	34	98
Pyr-miR171f	TTGAGCCGTGCCAATATCACG	21	mdm-MIR171f	scaffold27.0	729757	729777	-	59	0	56	82	197
Pyr-miR171h	TGATTGAGCCGTGCCAATATC	21	mdm-MIR171h	scaffold760.0	28502	28522	+	0	0	0	21	21
Pyr-miR171h	TGATTGAGCCGTGCCAATATC	21	mdm-MIR171h	scaffold74.0	238064	238084	-	0	0	0	21	21
Pyr-miR171h	TGATTGAGCCGTGCCAATATC	21	mdm-MIR171h	scaffold27.0	729760	729780	-	0	0	0	21	21
Pyr-miR171h	TGATTGAGCCGTGCCAATATC	21	mdm-MIR171h	scaffold263.0	225090	225110	-	0	0	0	21	21
Pyr-miR171i	TGAGCCGAACCAATATCACTC	21	mdm-MIR171i	scaffold20.0	660077	660096	+	1	0	0	0	1
Pyr-miR171l	TTGAGCCGCGCCAATATCACT	21	mdm-MIR171l	scaffold113.0	537107	537127	-	19	9	16	25	69
Pyr-miR171n	TTGAGCCGTGCCAATATCACA	21	mdm-MIR171n	scaffold760.0	28502	28522	+	30	28	30	41	129
Pyr-miR171n	TTGAGCCGTGCCAATATCACA	21	mdm-MIR171n	scaffold74.0	238064	238084	-	30	28	30	41	129
Pyr-miR171n	TTGAGCCGTGCCAATATCACA	21	mdm-MIR171n	scaffold74.0	238062	238081	-	30	28	30	41	129
Pyr-miR171n	TTGAGCCGTGCCAATATCACA	21	mdm-MIR171n	scaffold27.0	729760	729780	-	30	28	30	41	129
Pyr-miR171n	TTGAGCCGTGCCAATATCACA	21	mdm-MIR171n	scaffold27.0	729758	729777	-	30	28	30	41	129
Pyr-miR171n	TTGAGCCGTGCCAATATCACA	21	mdm-MIR171n	scaffold263.0	225090	225110	-	30	28	30	41	129
Pyr-miR172h	AGAATCTTGATGATGCTGCAT	21	mdm-MIR172h	scaffold52.0	224965	224985	-	1974	1884	1891	2583	8332
Pyr-miR172h	AGAATCTTGATGATGCTGCAT	21	mdm-MIR172h	scaffold287.0	240951	240971	-	1974	1884	1891	2583	8332
Pyr-miR172h	AGAATCTTGATGATGCTGCAT	21	mdm-MIR172h	scaffold173.0	184845	184865	-	1974	1884	1891	2583	8332
Pyr-miR172h	AGAATCTTGATGATGCTGCAT	21	mdm-MIR172h	scaffold150.0	22158	22178	+	1974	1884	1891	2583	8332
Pyr-miR172k	GGAATCTTGATGATGCTGCAT	21	mdm-MIR172k	scaffold286.0	166633	166653	+	52	54	72	112	290
Pyr-miR172k	GGAATCTTGATGATGCTGCAT	21	mdm-MIR172k	scaffold118.0	272152	272172	-	52	54	72	112	290
Pyr-miR172o	AGAATCTTGATGATGCTGCAG	21	mdm-MIR172o	scaffold58.0	1140625	1140645	+	819	711	1046	822	3398
Pyr-miR172o	AGAATCTTGATGATGCTGCAG	21	mdm-MIR172o	scaffold16.0	268107	268127	+	819	711	1046	822	3398
Pyr-miR2111b	TAATCTGCATCCTGAGGTTTA	21	mdm-MIR2111b	scaffold70.0	356135	356155	-	11	14	19	9	53
Pyr-miR2111b	TAATCTGCATCCTGAGGTTTA	21	mdm-MIR2111b	scaffold70.0	350416	350436	-	11	14	19	9	53
Pyr-miR2111b	TAATCTGCATCCTGAGGTTTA	21	mdm-MIR2111b	scaffold342.0	260262	260282	-	11	14	19	9	53
Pyr-miR2111b	TAATCTGCATCCTGAGGTTTA	21	mdm-MIR2111b	scaffold342.0	131808	131828	+	11	14	19	9	53
Pyr-miR2118c	CTACCGATGCCACTAAGTCCCA	22	mdm-MIR2118c	scaffold48.0	697019	697040	-	1981	2002	2714	6955	13652
Pyr-miR2118c	CTACCGATGCCACTAAGTCCCA	22	mdm-MIR2118c	scaffold2.0	3510242	3510263	+	1981	2002	2714	6955	13652
Pyr-miR319b	TTGGACTGAAGGGAGCTCCCT	21	mdm-MIR319b	scaffold431.0	325777	325797	+	151	253	110	233	747
Pyr-miR319b	TTGGACTGAAGGGAGCTCCCT	21	mdm-MIR319b	scaffold389.0	78253	78273	+	151	253	110	233	747
Pyr-miR319b	TTGGACTGAAGGGAGCTCCCT	21	mdm-MIR319b	scaffold259.0	324154	324174	+	151	253	110	233	747
Pyr-miR319b	TTGGACTGAAGGGAGCTCCCT	21	mdm-MIR319b	scaffold2.0	2241970	2241990	+	151	253	110	233	747
Pyr-miR319c	ATCCAACGAAGCAGGAGCTGA	21	mdm-MIR319c	scaffold48.0	494146	494166	-	3447	3923	5486	6787	19643
Pyr-miR3627c	TCGCAGGAGAGATGGCACTA	20	mdm-MIR3627c	scaffold422.0	314751	314770	+	8	17	7	41	73
Pyr-miR390f	AAGCTCAGGAGGGATAGCGCC	21	mdm-MIR390f	scaffold699.0	113720	113740	+	2299	2121	2504	4812	11736
Pyr-miR390f	AAGCTCAGGAGGGATAGCGCC	21	mdm-MIR390f	scaffold235.0	31939	31959	+	2299	2121	2504	4812	11736
Pyr-miR390f	AAGCTCAGGAGGGATAGCGCC	21	mdm-MIR390f	scaffold2.0	1714123	1714143	-	2299	2121	2504	4812	11736
Pyr-miR391	TACGCAGGAGAGATGACGCCG	21	mdm-MIR391	scaffold643.0	242089	242109	+	709	315	238	1115	2377
Pyr-miR393c	TCCAAAGGGATCGCATTGATCT	22	mdm-MIR393c	scaffold682.0	135102	135123	+	12	16	18	35	81
Pyr-miR393c	TCCAAAGGGATCGCATTGATCT	22	mdm-MIR393c	scaffold551.0	115603	115624	-	12	16	18	35	81
Pyr-miR393f	ATCATGCGATCCCTTCGGACG	21	mdm-MIR393f	scaffold551.0	115513	115533	-	1	3	4	12	20
Pyr-miR394b	TTGGCATTCTGTCCACCTCC	20	mdm-MIR394b	scaffold13.0	189624	189643	+	22	130	13	119	284
Pyr-miR395h	CTGAAGTGTTTGGGGGAACTC	21	mdm-MIR395h	scaffold83.0	393806	393826	-	2	2	0	1	5
Pyr-miR395h	CTGAAGTGTTTGGGGGAACTC	21	mdm-MIR395h	scaffold83.0	390936	390956	+	2	2	0	1	5
Pyr-miR395h	CTGAAGTGTTTGGGGGAACTC	21	mdm-MIR395h	scaffold83.0	390713	390733	+	2	2	0	1	5
Pyr-miR395h	CTGAAGTGTTTGGGGGAACTC	21	mdm-MIR395h	scaffold83.0	380500	380520	+	2	2	0	1	5
Pyr-miR395h	CTGAAGTGTTTGGGGGAACTC	21	mdm-MIR395h	scaffold83.0	377311	377331	-	2	2	0	1	5
Pyr-miR395i	CTGAAGTGTTTGGGGGAACTC	21	mdm-MIR395i	scaffold83.0	390718	390741	+	5	5	1	3	14
Pyr-miR395i	CTGAAGTGTTTGGGGGAACTC	21	mdm-MIR395i	scaffold83.0	390717	390740	+	5	5	1	3	14
Pyr-miR396a	TTCCACAGCTTTCTTGAACAG	21	mdm-MIR396a	scaffold113.0	505225	505243	-	6	5	3	5	19
Pyr-miR396a	TTCCACAGCTTTCTTGAACAG	21	mdm-MIR396a	scaffold113.0	498926	498944	+	6	5	3	5	19
Pyr-miR396b	TTCCACAGCTTTCTTGAACTG	21	mdm-MIR396b	scaffold113.0	498926	498946	+	67	83	54	151	355
Pyr-miR396e	TTCCACAGCTTTCTTGAACTT	21	mdm-MIR396e	scaffold113.0	505223	505243	-	62	39	28	38	167
Pyr-miR396g	TTCCACGGCTTTCTTGAACTG	21	mdm-MIR396g	scaffold46.0	496508	496528	-	23	33	36	58	150
Pyr-miR396g	TTCCACGGCTTTCTTGAACTG	21	mdm-MIR396g	scaffold160.1	88606	88626	+	23	33	36	58	150
Pyr-miR397b	TTGAGTGCAGCGTTGATGAAA	21	mdm-MIR397b	scaffold1039.0	101669	101689	-	230	399	370	217	1216
Pyr-miR397b	TTGAGTGCAGCGTTGATGAAA	21	mdm-MIR397b	scaffold1.0	1833655	1833675	+	230	399	370	217	1216
Pyr-miR398c	TGTGTTCTCAGGTCGCCCCTG	21	mdm-MIR398c	scaffold1049.0	16106	16126	-	19	22	8	8	57
Pyr-miR399c	TGCCAAAGGAGAATTGCCCTG	21	mdm-MIR399c	scaffold24.0	210223	210243	-	8	0	0	0	8
Pyr-miR399c	TGCCAAAGGAGAATTGCCCTG	21	mdm-MIR399c	scaffold1.0	3610405	3610425	+	8	0	0	0	8
Pyr-miR399d	TGCCAAAGGAGAGTTGCCCTA	21	mdm-MIR399d	scaffold594.0	182802	182822	+	4	4	3	3	14
Pyr-miR399d	TGCCAAAGGAGAGTTGCCCTA	21	mdm-MIR399d	scaffold325.0	238787	238807	-	4	4	3	3	14
Pyr-miR399d	TGCCAAAGGAGAGTTGCCCTA	21	mdm-MIR399d	scaffold205.0	141230	141250	-	4	4	3	3	14
Pyr-miR399d	TGCCAAAGGAGAGTTGCCCTA	21	mdm-MIR399d	scaffold125.0	826020	826040	+	4	4	3	3	14
Pyr-miR399d	TGCCAAAGGAGAGTTGCCCTA	21	mdm-MIR399d	scaffold125.0	826018	826038	+	4	4	3	3	14
Pyr-miR399d	TGCCAAAGGAGAGTTGCCCTA	21	mdm-MIR399d	scaffold125.0	826016	826036	+	4	4	3	3	14
Pyr-miR399d	TGCCAAAGGAGAGTTGCCCTA	21	mdm-MIR399d	scaffold104.0	838992	839012	-	4	4	3	3	14
Pyr-miR399d	TGCCAAAGGAGAGTTGCCCTA	21	mdm-MIR399d	scaffold104.0	838990	839010	-	4	4	3	3	14
Pyr-miR399d	TGCCAAAGGAGAGTTGCCCTA	21	mdm-MIR399d	scaffold104.0	838988	839008	-	4	4	3	3	14
Pyr-miR399h	TGCCAAAGGAGATTTGCTCGG	21	mdm-MIR399h	scaffold24.0	203562	203582	+	28	18	46	9	101
Pyr-miR399h	TGCCAAAGGAGATTTGCTCGG	21	mdm-MIR399h	scaffold1.0	3623280	3623300	-	28	18	46	9	101
Pyr-miR399j	TGCCAAAGGAGAGTTGCCCTG	21	mdm-MIR399j	scaffold594.0	182807	182825	+	10	4	1	5	20
Pyr-miR399j	TGCCAAAGGAGAGTTGCCCTG	21	mdm-MIR399j	scaffold594.0	182804	182824	+	10	4	1	5	20
Pyr-miR399j	TGCCAAAGGAGAGTTGCCCTG	21	mdm-MIR399j	scaffold594.0	182802	182822	+	10	4	1	5	20
Pyr-miR399j	TGCCAAAGGAGAGTTGCCCTG	21	mdm-MIR399j	scaffold325.0	238787	238807	-	10	4	1	5	20
Pyr-miR399j	TGCCAAAGGAGAGTTGCCCTG	21	mdm-MIR399j	scaffold205.0	141230	141250	-	10	4	1	5	20
Pyr-miR399j	TGCCAAAGGAGAGTTGCCCTG	21	mdm-MIR399j	scaffold205.0	141228	141248	-	10	4	1	5	20
Pyr-miR399j	TGCCAAAGGAGAGTTGCCCTG	21	mdm-MIR399j	scaffold205.0	141227	141245	-	10	4	1	5	20
Pyr-miR399j	TGCCAAAGGAGAGTTGCCCTG	21	mdm-MIR399j	scaffold125.0	826016	826036	+	10	4	1	5	20
Pyr-miR399j	TGCCAAAGGAGAGTTGCCCTG	21	mdm-MIR399j	scaffold104.0	838992	839012	-	10	4	1	5	20
Pyr-miR403b	TTAGATTCACGCACAAACTCG	21	mdm-MIR403b	scaffold221.0	489394	489414	+	167	219	282	373	1041
Pyr-miR408a	ATGCACTGCCTCTTCCCTGGC	21	mdm-MIR408a	scaffold105.0	301976	301996	+	3	6	3	10	22
Pyr-miR408d	ACAGGGAAGAGGTAGAGCATG	21	mdm-MIR408d	scaffold105.0	301911	301931	+	97	148	57	73	375
Pyr-miR477b	ACTCTCCCTCAAGGGCTTCGAC	22	mdm-MIR477b	scaffold21.0	451939	451960	+	7	12	8	23	50
Pyr-miR477b	ACTCTCCCTCAAGGGCTTCGAC	22	mdm-MIR477b	scaffold1160.0	55873	55894	-	7	12	8	23	50
Pyr-miR482b	TCTTTCCTATCCCTCCCATTCC	22	mdm-MIR482b	scaffold48.0	686789	686810	-	117	102	107	187	513
Pyr-miR482c	TCTTTCCTAACCCTCCCATTCC	22	mdm-MIR482c	scaffold48.0	691785	691806	-	150	136	136	312	734
Pyr-miR482d	AATGGAAGGGTAGGAAAGAAG	21	mdm-MIR482d	scaffold48.0	686850	686870	-	1559	1406	2316	3209	8490
Pyr-miR535a	TGACAACGAGAGAGAGCACGC	21	mdm-MIR535a	scaffold69.0	668856	668876	+	668	524	1053	1618	3863
Pyr-miR535a	TGACAACGAGAGAGAGCACGC	21	mdm-MIR535a	scaffold69.0	632346	632366	+	668	524	1053	1618	3863
Pyr-miR535c	TGACAAGGAGAGAGAGCACGC	21	mdm-MIR535c	scaffold69.0	645723	645743	+	22	22	28	31	103
Pyr-miR535d	TGACGACGAGAGAGAGCACGC	21	mdm-MIR535d	scaffold651.0	47891	47911	-	47171	40669	51247	77479	216566
Pyr-miR7120b	TGTTATATTGTCAGATTGTCA	21	mdm-MIR7120b	scaffold64.0	623052	623072	-	6536	5925	8046	11870	32377
Pyr-miR7121c	TCCTCTTGGTGATCGCCCTGT	21	mdm-MIR7121c	scaffold113.0	450657	450676	+	48	39	39	49	175
Pyr-miR7121c	TCCTCTTGGTGATCGCCCTGT	21	mdm-MIR7121c	scaffold113.0	437662	437681	+	48	39	39	49	175
Pyr-miR7121h	TCCTCTTGGTGATCGCCCTGC	21	mdm-MIR7121h	scaffold113.0	450657	450677	+	33023	30464	38956	40324	142767
Pyr-miR7121h	TCCTCTTGGTGATCGCCCTGC	21	mdm-MIR7121h	scaffold113.0	437662	437682	+	33023	30464	38956	40324	142767
Pyr-miR7122b	TTATACAGAGAAATCACGGTCG	22	mdm-MIR7122b	scaffold247.0	423653	423674	-	2467	2280	3297	4469	12513
Pyr-miR7122b	TTATACAGAGAAATCACGGTCG	22	mdm-MIR7122b	scaffold247.0	175190	175211	+	2467	2280	3297	4469	12513
Pyr-miR7122b	TTATACAGAGAAATCACGGTCG	22	mdm-MIR7122b	scaffold184.0	152390	152411	+	2467	2280	3297	4469	12513
Pyr-miR7124b	CACCAATATCAACTTTATTTG	21	mdm-MIR7124b	scaffold116.0	692349	692369	+	156	159	229	301	845
Pyr-miR7124b	CACCAATATCAACTTTATTTG	21	mdm-MIR7124b	scaffold103.0	807871	807891	-	156	159	229	301	845
Pyr-miR7124b	CACCAATATCAACTTTATTTG	21	mdm-MIR7124b	scaffold103.0	807748	807768	+	156	159	229	301	845
Pyr-miR7125	CGAACTTATTGCAACTAGCTT	21	mdm-MIR7125	scaffold560.0	131966	131986	-	39	37	70	64	210
Pyr-miR7125	CGAACTTATTGCAACTAGCTT	21	mdm-MIR7125	scaffold32.0	1185211	1185231	+	39	37	70	64	210
Pyr-miR827	TTAGATGACCATCAACGAACA	21	mdm-MIR827	scaffold718.0	193509	193529	-	806	804	744	630	2984
Pyr-miR827	TTAGATGACCATCAACGAACA	21	mdm-MIR827	scaffold325.0	263189	263209	+	806	804	744	630	2984
Pyr-miR858	TTCGTTGTCTGTTCGACCTGA	21	mdm-MIR858	scaffold535.0	3199	3219	+	78	116	127	155	476
Pyr-miR858	TTCGTTGTCTGTTCGACCTGA	21	mdm-MIR858	scaffold48.0	365232	365252	-	78	116	127	155	476
Pyr-miR858	TTCGTTGTCTGTTCGACCTGA	21	mdm-MIR858	scaffold2.0	3837426	3837446	+	78	116	127	155	476
Less conserved miRNAs
miR157	TTGACAGAAGATAGAGAGCAC	21	ath-miR157a	scaffold82.0	704116	704223	-	6250	4715	8317	14767	34049
miR159	TTGCATATCTCAGGAGCTGC	20	hbr-miR159b	scaffold82.0	571491	571637	-	854	2047	747	1917	5565
miR160	GCGTATGAGGAGCCATGCATA	21	ptc-miR160b-3p	scaffold330.0	65786	65907	-	409	753	1169	1818	4149
miR2275	AAGAGTTGAGGAACGCAAATC	21	zma-miR2275a-5p	scaffold528.0	180905	180971	+	5	87	146	151	389
miR2611	TATTTGTAGTCGTTGGATCAA	21	mtr-miR2611	scaffold45.0	998767	998851	-	7561	7040	8021	5697	28319
miR2643a	TTTGGAGATCAGAAATTGGCG	21	mtr-miR2643a	scaffold259.0	102594	102851	+	9	0	6	16	31
miR3623b	AACAAGTTCATCCAAACACCA	21	vvi-miR3623-5p	scaffold862.0	61390	61639	-	729	610	823	1411	3573
miR396	CTCAAGAAAGCTGTGGGAGA	20	ptc-miR396e-3p	scaffold113.0	505137	505263	-	1207	720	698	1353	3978
miR397	TCATTGAGTGCAGCGTTGATG	21	ath-miR397a	scaffold1039.0	101592	101699	-	238	404	382	230	1254
miR399	CTGCCAAAGGAGATCTGCTCAG	22	osa-miR399e	scaffold1.0	3618540	3618681	-	74	44	84	26	228
miR418	TAATGTATGATGAACGGACA	20	ath-miR418	scaffold1.0	869629	869761	-	6290	5864	5804	6079	24037
miR4414	AGCTGCTGACTCGTTGGTTCA	21	mtr-miR4414a-5p	scaffold48.0	494126	494249	-	58814	64096	71450	80074	274434
miR477a	CGAAGACCTTGGGGAGAGTGG	21	vvi-miR477b-3p	scaffold21.0	451919	452023	+	223	161	192	146	722
miR477b	CGAAGACCTTGGGGAGAGTGG	21	vvi-miR477b-3p	scaffold21.0	451733	452023	+	223	161	192	146	722
miR479	TGTGATATTGGTTCTGGCTCAT	22	csi-miR479	scaffold20.0	659956	660116	+	16	7	6	3	32
miR5241	CGAGCTGAATGGAAGAGTGCA	21	mtr-miR5241a	scaffold171.0	267231	267344	+	46	21	27	48	142
miR6257	CTCTTAACTGTTAGATTTGGCTT	23	ppe-miR6257	scaffold751.0	24237	24365	-	526	485	18	556	1585
miR6292	TATCTTTTAGGTCGTTGCTCA	21	ppe-miR6292	scaffold516.0	247622	247829	-	19	15	33	36	103
miR6295a	AGAGGACTAGAAGATGATTCTAGA	24	ppe-miR6295	scaffold242.0	544409	544258	-	76	8	0	0	84
miR6295b	GAGGAAGAAGATAGATAGC	19	ppe-miR6295	scaffold462.0	269139	269303	-	76	8	0	0	84
miR6390	GATCCTCCTCATCAATTATCGT	22	mmu-miR-6390	scaffold1127.0	17986	17839	+	43	26	228	271	568
miR7725	ACTACGGGAGATGTTTTGCAT	21	bdi-miR7725b-5p.1	scaffold290.0	438308	438653	-	977	849	1086	1463	4375
miR8016	TTTTTGAATGAAAGGCTCATGTG	23	stu-miR8016	scaffold324.0	127481	127591	-	52	42	64	68	226
miR844	AAAGGACTAGTAGAGATTGCAT	22	aly-miR844-5p	scaffold377.0	223927	224089	+	625	3	555	463	1646

## Sheet: S3
Table S3 Known miRNAs with good stem-loop structure predicted
MiR_name	MiR_seq	Length	Genome ID	Strand	Start	End	Genome_seq	Mismatch	Maped_id	type	Structure	hairpinLen	CG%	MFE
miR1511	ACCTAGCTCTGATACCATAAA	21	scaffold33.0	-	1133753	1133992	CGTACATATAACCTAGCTCTGATACCATAAATAAATTTAGATCCCAAACCCACCAAATTTTTGTAACAAAAATTAGTTCATATTTATTTTTTCGTAGTATCAAGGTTTCGTTATTCACATATTGGAGCCAAATTTACATGTTGTAGAGTCTACATATATTTTTTACATTTTTAACTTCAATAATTTCATTATGTTGCCGAGTGTATATTCTTTTGTAGTATTAGAGTTTCGTTATTCACA	1	mdm-miR1511	5p	.((....(((((..(((((((((((.(((((..(((...................((((((((...))))))))...................((((......(((((((.(((....))).)))))))...(((((.....)))))..))))..........(((((((.((((.................))))..))))))).)))..))))).)))))))))))..)))))..)).	240	27.5	-40.33
miR156	TTGACAGAAGAGAGTGAGCAC	21	scaffold64.0	-	439154	439268	CTGAGCGTAGTTGACAGAAGAGAGTGAGCACACACAGGCAGCAATTGTATAAAATCATACCTTTGGGCGGTGCGTGCTCACTTCTCTCTCCGTCAGCTCCTATCTGCGCGCTCGC	0	gma-miR156k	5p	..(((((((((((((.(((((((((((((((.(((..((..(((..((((......))))..))).)).))).)))))))).))))).)).))))))).........))))))..	115	53.0435	-51.5
miR157	TTGACAGAAGATAGAGAGCAC	21	scaffold82.0	-	704116	704223	TGATACGTTGTTGACAGAAGATAGAGAGCACAGATGGATGACTTGCAATGGACTATGCATCTCACTCCTTTGTGCTCTCTATGCTTCTGTCATCACCTAGCTATATCC	0	ath-miR157a	5p	.((((.((((.(((((((((((((((((((((((.((((((..((((........))))..))).))))))))))))))))).))))))))).....))))..)))).	108	43.5185	-48.5
miR157	TTGACAGAAGATAGAGAGCAC	21	scaffold82.0	-	704116	704223	TGATACGTTGTTGACAGAAGATAGAGAGCACAGATGGATGACTTGCAATGGACTATGCATCTCACTCCTTTGTGCTCTCTATGCTTCTGTCATCACCTAGCTATATCC	0	ath-miR157a	5p	.((((.((((.(((((((((((((((((((((((.((((((..((((........))))..))).))))))))))))))))).))))))))).....))))..)))).	108	43.5185	-48.5
miR159	TTGCATATCTCAGGAGCTGC	20	scaffold82.0	-	571491	571637	AGGTGATGCTGGGTGGATAGAGCTGCTGAGCTATGGATCCCAGAGTCCTATATGTCCTATATCTCAGATCAGATGAGATGCGATGGAAAGGATGATAGGCTTGTGGCTTGCATATCTCAGGAGCTGCATTACCTGTACGCTGCCTCT	2	hbr-miR159b	3p	(((((((((...........((((.(((((.((((.(..(((.((.(((((.((((((.((((.((..((....))..)).))))...))))))))))).)).)))..).)))).))))).))))))))))))).............	147	48.9796	-53.5
miR159	TTGCATATCTCAGGAGCTGC	20	scaffold82.0	-	571491	571637	AGGTGATGCTGGGTGGATAGAGCTGCTGAGCTATGGATCCCAGAGTCCTATATGTCCTATATCTCAGATCAGATGAGATGCGATGGAAAGGATGATAGGCTTGTGGCTTGCATATCTCAGGAGCTGCATTACCTGTACGCTGCCTCT	2	hbr-miR159b	3p	(((((((((...........((((.(((((.((((.(..(((.((.(((((.((((((.((((.((..((....))..)).))))...))))))))))).)).)))..).)))).))))).))))))))))))).............	147	48.9796	-53.5
miR160	GCGTATGAGGAGCCATGCATA	21	scaffold330.0	-	65786	65907	ACATGTATATAATATATATGTGCCTGGCTCCCTGTATGCCATTTGCAGAGTTCCACCGAACATCGATGGCCTCCGTGGATGGCGTATGAGGAGCCATGCATATAAAACCCATGTCCATGGCT	0	ptc-miR160b-3p	3p	.((((.((((......(((((((.(((((((..((((((((((..(.(((..(((.((.....)).))).))).)..))))))))))..))))))).)))))))......)))).))))...	122	47.541	-56.5
miR160	GCGTATGAGGAGCCATGCATA	21	scaffold330.0	-	65786	65907	ACATGTATATAATATATATGTGCCTGGCTCCCTGTATGCCATTTGCAGAGTTCCACCGAACATCGATGGCCTCCGTGGATGGCGTATGAGGAGCCATGCATATAAAACCCATGTCCATGGCT	0	ptc-miR160b-3p	3p	.((((.((((......(((((((.(((((((..((((((((((..(.(((..(((.((.....)).))).))).)..))))))))))..))))))).)))))))......)))).))))...	122	47.541	-56.5
miR162	TCGATAAACCTCTGCATCCAG	21	scaffold30.0	-	516179	516305	TTGGTGGGGTGGGAATGCACTGGAGGCAGCGGTTCATCGATCTGTTTATGAGATTTTGTTGTGAGTAAACACAGTACATGAATCGGTCGATAAACCTCTGCATCCAGCGCTCACTCTCTCATTCTTC	0	ath-miR162a	3p	.((..(((((((....((.(((((.((((.((((.(((((((.(((((((..(((.((((.......)))).))).))))))).))))))).)))).)))).))))).)))))))))..))......	127	47.2441	-51.1
miR164	TGGAGAAGCAGGGCACGTGCA	21	scaffold483.0	+	300909	301047	CATGGGTGAGTAGCTCCTGTTGGAGAAGCAGGGCACGTGCAAATTCTAGCTCAGGCACTCCTCCATGGGAGCTTAGCTTAAGCTTTAACAAGGCTTTGCACGTGCTCCCCTTCTCCAACACAAGTTTCTCACCTCTCTT	0	ath-miR164a	5p	...(((((((.((((..(((((((((((..(((((((((((((..((((((.((((.(((((....)))))....)))).))))......))..)))))))))))))..)))))))))))..)))).))))))).....	139	51.0791	-70.5
miR166	TCGGACCAGGCTTCATTCCCC	21	scaffold75.0	-	598603	598795	GCAAATTTGTTTTTTTGAGGGGAATGTTGTCTGGCTCGAGGCCTCTAGTTAGATCTATGATCTCCATCTCAATTGGTGACAATTTTAACCACCAATCTTAAAAATTTTACAGTACCAGTTGAGAAAGATGATTGTTTCTATGTTTAGCGACCTCGGACCAGGCTTCATTCCCCCCAATTACAGCTTCCAATCA	0	ath-miR166a	3p	......((((....(((.((((((((..((((((..(((((.(.((((.((((...(..(((((..((((((((((((..((((((..............))))))......))))))))))))..)).)))..).))))...)))).).)))))..))))))..)))))))).)))..))))..........	193	39.8964	-66.84
miR167	TGAAGCTGCCAGCATGATCTA	21	scaffold198.0	-	216246	216371	AGGGAAAAAGTGAAGCTGCCAGCATGATCTAGCTTTGGCTAAAGATATATACAATCACACATATATGTGGGTATTAGTTCTATTAACCCTAGCTAGGTCATGCTCTGACAGCCTCACTCCTTCCTG	0	ath-miR167a	5p	.(((((..(((((.(((((.((((((((((((((..((.((((((...((((...((((......)))).))))....))).))).))..))))))))))))))..).)))).)))))..))))).	126	42.0635	-52.2
miR168	TCGCTTGGTGCAGGTCGGGAA	21	scaffold494.0	+	207334	207492	AGTTACTGGCGGTCTCTAATTCGCTTGGTGCAGGTCGGGAACCGCTTTACCCTGCTTTGCCGTGTCTGGGCCTATGAGCTAGGTGGCTCGATGTAATCGGTCACGGGGCAAAACGGGTCCCGCCTTGCATCAACTGAATCCGAGACCGCGGTGAAGGCG	0	ath-miR168a	5p	..((((((.(((((((..(((((.((((((((((.(((((.(((.(((.(((.((((.(((.......)))....))))...(((((.((((...))))))))).))).))).))).))))).)))))))))).)))))..))))))))))))).....	159	58.4906	-76.3
miR169	CAGCCAAGGATGACTTGCCGG	21	scaffold80.0	-	892520	892757	GTATGCAGTGCAGCCAAGGATGACTTGCCGGCAGCAATGTTCAGTTACAATATTATGTATCAACCCAAATCTTGTATACATATATACATATATATATATCTATATGTACATTGCATATTTATGGGATGTATCATGTATGTTGATATCATCTCATGCATATATACATGATACAGAAAGATACATGATCTTGTGACAATGAGATGATCGGCAAGTCATCTCTGGCTACATTTTTGCCTCC	0	ath-miR169b	5p	....((((((.(((((..(((((((((((((((......(((((((((((.((((((((((..((((.....((((((((((((...((((....)))).))))))))...))))......)))).((((((((((((((((.(((......))))).))))))))))))))....)))))))))).)))))))..)))).)).)))))))))))))..))))).)))...)))....	238	34.8739	-88.7
miR171	TTGAGCCGCGTCAATATCTCC	21	scaffold27.0	-	802850	802973	TGATGGAGAAAGTTGTGAATTCATAACGAAGGTATTGACGCGCCTCAATTTGAACGCGTGGCTAATATCGGAGACTTAACCATGCGATTTTGATTGAGCCGCGTCAATATCTCCTCTTGCATCT	0	ctr-miR171	3p	.((((((((..((((((....))))))..(((((((((((((.(((((((.((((((((((.(((....(....)))).))))))).))).))))))).)))))))))))))..)))).)))).	124	43.5484	-54.4
miR172	AGAATCTTGATGATGCTGCAT	21	scaffold52.0	-	224955	225051	TTGTTTGCGGGTGTGGCATCATCAAGATTCACACATGCAAGTAACTGCTAAAGTTCTTTGAAAGTGAGAATCTTGATGATGCTGCATCTGCAATAAA	0	ath-miR172a	3p	....(((((((((..(((((((((((((((.(((...((((.((((.....)))).))))...))).)))))))))))))))..)))))))))....	97	39.1753	-52
miR2111	TAATCTGCATCCTGAGGTTTA	21	scaffold70.0	-	356077	356165	TAGGATTGGGTAATCTGCATCCTGAGGTTTAGATCAGCAAACACATATTTGTTGTATCTAGTCCTTGGGATGCAGAAGACCTTGTCCTC	0	ath-miR2111a-5p	5p	.(((((.((((..(((((((((..(((.(((((((((((((......))))))).)))))).)))..)))))))))..)))).))))).	89	42.6966	-49.8
miR2118	CTACCGATGCCACTAAGTCCCA	22	scaffold48.0	-	697009	697106	TGAGGAAGTTATTGGACTTAGTTGCTCGGTGAGAAAACCTGATGATCTGGAGTCCTCCATCTCCTCCTACCGATGCCACTAAGTCCCATGATTTCCTC	0	mdm-miR2118a	3p	.(((((((((((.(((((((((.((((((((.((..............((((........)))))).)))))).)).))))))))).)))))))))))	98	47.9592	-43.03
miR2275	AAGAGTTGAGGAACGCAAATC	21	scaffold528.0	+	180905	180971	TAACAAAGAGAAGAGTTGAGGAACGCAAATCTGAATGTGAAGCGATGTTTAAGCTCTTCCTTTGTCG	4	zma-miR2275a-5p	5p	..((((((.(((((((((((.(.(((...((.......)).))).).))).))))))))))))))..	67	40.2985	-19.9
miR2275	AAGAGTTGAGGAACGCAAATC	21	scaffold528.0	+	180905	180971	TAACAAAGAGAAGAGTTGAGGAACGCAAATCTGAATGTGAAGCGATGTTTAAGCTCTTCCTTTGTCG	4	zma-miR2275a-5p	5p	..((((((.(((((((((((.(.(((...((.......)).))).).))).))))))))))))))..	67	40.2985	-19.9
miR2590	AGAATACAAGGCAGAACAACACA	23	scaffold66.0	+	841783	841905	TTAGTGTGCCAGAATACAAGGCAGAACAACACATATTATACAATTCAAGAGATACTTGAAAAGAATTTTTTTTTACAACTATACAATAACATGTGATATTTTGCCCTATATTCCGGCCACAAT	5	mtr-miR2590h	5p	...(((.(((.(((((...(((((((...(((((.((((....((((((.....))))))(((((....)))))...........)))).)))))...)))))))...))))).))))))...	123	30.8943	-32
miR2611	TATTTGTAGTCGTTGGATCAA	21	scaffold45.0	-	998767	998851	GCTGTTGGATCAAAATCTAACGGCTATAATTATTATAATTTTTAAACAAGTTTCTATTTGTAGTCGTTGGATCAAAATTCAATGG	4	mtr-miR2611	3p	.(((((((((....(((((((((((((((.((....(((((......)))))..)).)))))))))))))))....)))))))))	85	28.2353	-24.3
miR2611	TATTTGTAGTCGTTGGATCAA	21	scaffold45.0	-	998767	998851	GCTGTTGGATCAAAATCTAACGGCTATAATTATTATAATTTTTAAACAAGTTTCTATTTGTAGTCGTTGGATCAAAATTCAATGG	4	mtr-miR2611	3p	.(((((((((....(((((((((((((((.((....(((((......)))))..)).)))))))))))))))....)))))))))	85	28.2353	-24.3
miR2643	TTTGGAGATCAGAAATTGGCG	21	scaffold259.0	+	102594	102851	CCGAAGCTATCGTCGTTTGGTGTCCAAAGTAGCAGTATTGAGGAGAAATGCGTTTCAGATTTGCGCACAATGATACCCCTTCAACAACTGAGGATCGAATACTGTGAAGGATTAGAAAGTTGGGTGAGCGGGCTGCAATTCCCAGTCTCTCTCGAGTGGCTGGCAATAAACGATTTCCCAAATTTAGAGATTCTTCCAAGTTTAGACAACCTCAATTCTCTCTGTTATTTGGAGATCAGAAATTGGCGAAAGCTAAAA	4	mtr-miR2643a	3p	....((((.((((((((((((.((((((.((((((.(((((((.....(((((.........)))))...........(((((.....))))).((....(((..((((((((..(((.(((((....((.......(((.((((((.((....)).)))))).)))...))....))))).)))...))))))))..)))...))...))))))).....)))))))))))).))))))...)))))).))))....	258	43.0233	-78
miR2643	TTTGGAGATCAGAAATTGGCG	21	scaffold259.0	+	102594	102851	CCGAAGCTATCGTCGTTTGGTGTCCAAAGTAGCAGTATTGAGGAGAAATGCGTTTCAGATTTGCGCACAATGATACCCCTTCAACAACTGAGGATCGAATACTGTGAAGGATTAGAAAGTTGGGTGAGCGGGCTGCAATTCCCAGTCTCTCTCGAGTGGCTGGCAATAAACGATTTCCCAAATTTAGAGATTCTTCCAAGTTTAGACAACCTCAATTCTCTCTGTTATTTGGAGATCAGAAATTGGCGAAAGCTAAAA	4	mtr-miR2643a	3p	....((((.((((((((((((.((((((.((((((.(((((((.....(((((.........)))))...........(((((.....))))).((....(((..((((((((..(((.(((((....((.......(((.((((((.((....)).)))))).)))...))....))))).)))...))))))))..)))...))...))))))).....)))))))))))).))))))...)))))).))))....	258	43.0233	-78
miR319	ATCCAACGAAGCAGGAGCTGA	21	scaffold48.0	-	494126	494249	CAGTTTAAGGGCTGACACTCAGCTGCTGACTCGTTGGTTCAAGAACTCATCGTGCAAATGCTACAAGAAGTGGTGTGTTTCTGATCCAACGAAGCAGGAGCTGAGAGGTTGGTTATTGCTGTCG	0	mdm-miR319c	3p	((((.....(((..((.(((((((.(((..(((((((.(((..(((.((((((((....)).)).......)))).)))..))).)))))))..))).)))))))..))..)))...))))...	124	48.3871	-51.71
miR3623	AACAAGTTCATCCAAACACCA	21	scaffold862.0	-	61390	61639	CATCCTCAACTTGGTGTTTGGACGGACTTTTCAAGATCCTTCAATGTACAGAGTTTTCAAAGAAATGAAAATTTTGGCAATTTTTTATAAGGTGAATCACTCGGAAGTACAAAATCAGAGGGAAATTTTGATACTTCTCATACTTTTGAGGGATTCACCTTGTAAAAAATTGGCCAAAATTTTTGTCACTTTTGAATGTTCTCTACGTTGTAGGATCTTAACAAGTTCATCCAAACACCATATTATAGAT	3	vvi-miR3623-5p	3p	.(((.......(((((((((((.((((((.(.((((((((.(((((((.((((..(((((((..(..(((((((((((((((((((((((((((((((.((((((((((....(((((((.....)))))))........)))))))))).)))))))))))))))))))).)))))))))))..)...)))))))..)))).))))))).)))))))).).)))))).))))))))))).......)))	250	33.2	-109.14
miR3623	AACAAGTTCATCCAAACACCA	21	scaffold862.0	-	61390	61639	CATCCTCAACTTGGTGTTTGGACGGACTTTTCAAGATCCTTCAATGTACAGAGTTTTCAAAGAAATGAAAATTTTGGCAATTTTTTATAAGGTGAATCACTCGGAAGTACAAAATCAGAGGGAAATTTTGATACTTCTCATACTTTTGAGGGATTCACCTTGTAAAAAATTGGCCAAAATTTTTGTCACTTTTGAATGTTCTCTACGTTGTAGGATCTTAACAAGTTCATCCAAACACCATATTATAGAT	3	vvi-miR3623-5p	3p	.(((.......(((((((((((.((((((.(.((((((((.(((((((.((((..(((((((..(..(((((((((((((((((((((((((((((((.((((((((((....(((((((.....)))))))........)))))))))).)))))))))))))))))))).)))))))))))..)...)))))))..)))).))))))).)))))))).).)))))).))))))))))).......)))	250	33.2	-109.14
miR3704	GGTTTGAGTGGATTGGGAAGA	21	scaffold2.0	+	3516954	3517195	TCTCCCATAATCTTCCCAGGCAGAGGAGCCAGCTGCATGCAGTCTGCATGCATTCAAATTCAATGCTTTTGAATTCAGGAACTAAAAGTCTCACCCACCCTTTGTACTTTGATCTCTCCCTCTTCCACTATACATACACCCCCATCTTCTTCTTTTGGAGAGAATAAAATAGAAAGGAGGAGGGGAAAGGGAGGAGAGACATGGAGTTATTGGTTTGAGTGGATTGGGAAGAAGAAAAATCC	4	pde-miR3704b	3p	..........(((((((((.((...(((((((.(((((((.....)))))))....(((((((.....)))))))....((((..(.(((((.((..((((((.............((((((((((.((((.............(((.((((....))))))).....))))...)))))))))))))))).)).))))).)..)))).)))))))...))..)))))))))..........	242	43.8017	-72.28
miR390	AAGCTCAGGAGGGATAGCGCC	21	scaffold699.0	+	113700	113831	AAAGTAAGGGAGAATCTGTAAAGCTCAGGAGGGATAGCGCCATATGAACAAAGGGTCTAGTTACTAGGTAGGCGTTTCTTTGTTCATCATGCGCTATCCATCCTGAGTTTCATGGCTTCTTCATACTAATCT	0	ath-miR390a	5p	..((((..((((((.((((.((((((((((.(((((((((...((((((((((((((((.(.....).)))))...)))))))))))...))))))))).)))))))))).)))).)))))).)))).....	132	42.4242	-61.6
miR391	TACGCAGGAGAGATGACGCCG	21	scaffold643.0	+	242079	242173	GGAGGTTCGCTACGCAGGAGAGATGACGCCGACGGCCATGTTCCTAGTATTAGGATTGGAACGACGGCGTCATCTCTCTTGCATAGGAAACCTTG	0	mdm-miR391	5p	.((((((..(((.((((((((((((((((((.((.(((...(((((....))))).)))..)).)))))))))))))))))).)))..)))))).	95	53.6842	-56.2
miR393	TCCAAAGGGATCGCATTGATCT	22	scaffold682.0	+	135092	135225	GGTGGAGGCTTCCAAAGGGATCGCATTGATCTAATTGATCATATATGTCAAACATCGTCCGTACAGACATGGCGGGTTATGTTTTCGTCTATATACATAGTTGGATCATGCAATCCCTTTGGACGTTTCCATCA	0	osa-miR393b-5p	5p	(((((((((.(((((((((((.((((.((((((((((...(((((.(.(((((((..(((((.((....)))))))..))))))..).))))))...)))))))))))))).))))))))))).))))))))).	134	42.5373	-61.7
miR394	TTGGCATTCTGTCCACCTCC	20	scaffold13.0	+	189614	189731	ACAGAGTTCTTTGGCATTCTGTCCACCTCCTCTTTCTTCGATCTCTTTCTCCCTCACTTGCTGTGTATGTATGTGGTTTAATGGATGGAGGTGGGCATGCTGCCAACAGAGTTCTGTT	0	ath-miR394a	5p	(((((..(((((((((.(.((((((((((((((......((......))....((((.(((.......))).))))......))).))))))))))).).)))))).)))..))))).	118	46.6102	-45.4
miR396	CTCAAGAAAGCTGTGGGAGA	20	scaffold113.0	-	505137	505263	TACAAGTCCTCGCCATGCTTTTCCACAGCTTTCTTGAACTTCAATTCTCTGCTGTCTAAATCTCTTTCAGGATTAGCACCATGGAAGCTCAAGAAAGCTGTGGGAGACCATGGCAATTCTGGACTTA	0	ptc-miR396e-3p	3p	...((((((..((((((.(((((((((((((((((((.((((.......((((((((............))).))))).....)))).))))))))))))))))))).))))))......)))))).	127	44.0945	-57.9
miR396	CTCAAGAAAGCTGTGGGAGA	20	scaffold113.0	-	505137	505263	TACAAGTCCTCGCCATGCTTTTCCACAGCTTTCTTGAACTTCAATTCTCTGCTGTCTAAATCTCTTTCAGGATTAGCACCATGGAAGCTCAAGAAAGCTGTGGGAGACCATGGCAATTCTGGACTTA	0	ptc-miR396e-3p	3p	...((((((..((((((.(((((((((((((((((((.((((.......((((((((............))).))))).....)))).))))))))))))))))))).))))))......)))))).	127	44.0945	-57.9
miR397	TCATTGAGTGCAGCGTTGATG	21	scaffold1039.0	-	101592	101699	TGAAGAAACATCATTGAGTGCAGCGTTGATGAAAGTTCGTATTCCTTCTGAATCTTCATTAGGGCATCGAAACATTTCATCAACGCTGCACCCAATTATGTTTCTATC	0	ath-miR397a	5p	...((((((((.((((.(((((((((((((((((.((((...((((..(((....)))..))))...))))...))))))))))))))))).)))).))))))))...	108	38.8889	-53.3
miR397	TCATTGAGTGCAGCGTTGATG	21	scaffold1039.0	-	101592	101699	TGAAGAAACATCATTGAGTGCAGCGTTGATGAAAGTTCGTATTCCTTCTGAATCTTCATTAGGGCATCGAAACATTTCATCAACGCTGCACCCAATTATGTTTCTATC	0	ath-miR397a	5p	...((((((((.((((.(((((((((((((((((.((((...((((..(((....)))..))))...))))...))))))))))))))))).)))).))))))))...	108	38.8889	-53.3
miR399	TGCCAAAGGAGATTTGCTCGG	21	scaffold24.0	+	203443	203592	TGCAGATGCATAAATTACAGGGCAAAGTCTCCTCTGGCATGTAGCCACTTACAATTACAAATGCTTAATTCTGGCTGAGCAAGCTGGCCAGCCTTGCATTACTTTTGCAGTGTGCTTTATGCCAAAGGAGATTTGCTCGGCAATTCTTCT	0	mdm-miR399e	3p	(((....))).........(((((((.((((((.(((((((.(((((((..(((.....(((((......((((((.((....))))))))....)))))....))).)))).))).))))))).)))))))))))))............	150	44	-55.1
miR399	CTGCCAAAGGAGATCTGCTCAG	22	scaffold1.0	-	3618540	3618681	CGGTGAATTACGGAGCAGTCTCCTCTTGGCAAACTGCCTATATCTTCTACATACGAAATTGAATACATGCACATGGTGGTCTGGCCACATGATCTAATGAGAAAGGCTGTCTGCCAAAGGAGATCTGCTCAGCAATTCTACT	3	osa-miR399e	3p	.((((((((.(.((((((((((((.((((((.((.((((...((((...((........))..........((((.(((.....))))))).......)))).)))).)).)))))))))))).)))))).).))))).)))	142	45.0704	-50.2
miR399	CTGCCAAAGGAGATCTGCTCAG	22	scaffold1.0	-	3618540	3618681	CGGTGAATTACGGAGCAGTCTCCTCTTGGCAAACTGCCTATATCTTCTACATACGAAATTGAATACATGCACATGGTGGTCTGGCCACATGATCTAATGAGAAAGGCTGTCTGCCAAAGGAGATCTGCTCAGCAATTCTACT	3	osa-miR399e	3p	.((((((((.(.((((((((((((.((((((.((.((((...((((...((........))..........((((.(((.....))))))).......)))).)))).)).)))))))))))).)))))).).))))).)))	142	45.0704	-50.2
miR403	TTAGATTCACGCACAAACTCG	21	scaffold221.0	+	489319	489424	GGGACACATCTCCAGTTTGTGCGTGAATCGAACCCCTTTTAGCCGTCCATCTGTTTGATAGATAATCCAACGGTGTTAGATTCACGCACAAACTCGTGATCAGTCT	0	ath-miR403	3p	.((((..(((.(.((((((((((((((((.(((.((........(((.(((.....))).)))........)).))).)))))))))))))))).).)))..))))	106	46.2264	-39.79
miR408	ACAGGGAAGAGGTAGAGCATG	21	scaffold105.0	+	301901	302002	AGTTAATAAGACAGGGAAGAGGTAGAGCATGGATGGAGTTCTCAAGAGCAAAATAGAGCTCTTGTGACTCTACTCATGCACTGCCTCTTCCCTGGCTTTACC	0	mdm-miR408b	5p	.((....(((.((((((((((((((.(((((..(((((((..(((((((........))))))).)))))))..))))).)))))))))))))).))).)).	102	46.0784	-59.2
miR408	ACAGGGAAGAGGTAGAGCATG	21	scaffold105.0	+	301891	302016	GTGGAATGAGAGTTAATAAGACAGGGAAGAGGTAGAGCATGGATGGAGTTCTCAAGAGCAAAATAGAGCTCTTGTGACTCTACTCATGCACTGCCTCTTCCCTGGCTTTACCTCCCTCTCCTTCCT	0	mdm-miR408b	5p	..((((.(((((.....(((.((((((((((((((.(((((..(((((((..(((((((........))))))).)))))))..))))).)))))))))))))).))).......))))).)))).	126	47.619	-71.3
miR418	TAATGTATGATGAACGGACA	20	scaffold1.0	-	869629	869761	CCGTGAATGGTGTTTGTTCATCGTACATCGTGCGGTCAGTTTTTGTCAAATACTGTTTATGTTTATTTTTAAATAAAAATATTTAAAATGATTTCTAACCACATAATGTATGATGAACGGACAAAATTTACAG	3	ath-miR418	3p	..((((((..((((((((((((((((((..((.(((.((.....((((.....(((((.((((((....)))))).))))).......))))..)).))).))..))))))))))))))))))..))))))..	133	29.3233	-45.9
miR418	CAATGTATGATGAACGGACAC	21	scaffold935.0	+	62799	62934	ATTCGTAAATCATGTCTATTCATCGTATATCGTGTGGTCAGAAATCATTTTAAATATTTTTATTTAAAAAGAAACATAAATAGTACTTGACAAAAACTGACCACACAATGTATGATGAACGGACACGATTCATGGA	4	ath-miR418	3p	.(((((.((((.((((..((((((((((((.((((((((((...((.(((((((((....))))))))).))..........((.....)).....)))))))))).))))))))))))..)))).)))).)))))	136	29.4118	-52.4
miR418	TAATGTATGATGAACGGACA	20	scaffold1.0	-	869629	869761	CCGTGAATGGTGTTTGTTCATCGTACATCGTGCGGTCAGTTTTTGTCAAATACTGTTTATGTTTATTTTTAAATAAAAATATTTAAAATGATTTCTAACCACATAATGTATGATGAACGGACAAAATTTACAG	3	ath-miR418	3p	..((((((..((((((((((((((((((..((.(((.((.....((((.....(((((.((((((....)))))).))))).......))))..)).))).))..))))))))))))))))))..))))))..	133	29.3233	-45.9
miR4414	AGCTGCTGACTCGTTGGTTCA	21	scaffold48.0	-	494126	494249	CAGTTTAAGGGCTGACACTCAGCTGCTGACTCGTTGGTTCAAGAACTCATCGTGCAAATGCTACAAGAAGTGGTGTGTTTCTGATCCAACGAAGCAGGAGCTGAGAGGTTGGTTATTGCTGTCG	0	mtr-miR4414a-5p	5p	((((.....(((..((.(((((((.(((..(((((((.(((..(((.((((((((....)).)).......)))).)))..))).)))))))..))).)))))))..))..)))...))))...	124	48.3871	-51.71
miR4414	AGCTGCTGACTCGTTGGTTCA	21	scaffold48.0	-	494126	494249	CAGTTTAAGGGCTGACACTCAGCTGCTGACTCGTTGGTTCAAGAACTCATCGTGCAAATGCTACAAGAAGTGGTGTGTTTCTGATCCAACGAAGCAGGAGCTGAGAGGTTGGTTATTGCTGTCG	0	mtr-miR4414a-5p	5p	((((.....(((..((.(((((((.(((..(((((((.(((..(((.((((((((....)).)).......)))).)))..))).)))))))..))).)))))))..))..)))...))))...	124	48.3871	-51.71
miR477	CGAAGACCTTGGGGAGAGTGG	21	scaffold21.0	+	451919	452023	CCCAAGGCATTTTTGTTGTTCACTCTCCCTCAAGGGCTTCGACCAATGTCAGACATGGCGAGCTCGAAGACCTTGGGGAGAGTGGATAAAAAGTGTCTTGATTAG	2	vvi-miR477b-3p	3p	..((((((((((((..(((((((((((((.(((((.((((((....(((((....)))))...)))))).)))))))))))))))))))))))))))))).....	105	48.5714	-55.2
miR477	CGAAGACCTTGGGGAGAGTGG	21	scaffold21.0	+	451733	452023	TTACAAGGCAGTGATTGCTCACTCTCCCTCAAGTGCTTCTCAGCTTAAGGCAATATGTTATACCAAGATCCTTAGTTTGAGGGGGATATTTGGTATATTATAGGCTGTGGAGCTCTTGGGGGAGAACGACCAAGCTTTTGCCTTGATTTGTAGCAGGCTCTGAATTTCATCGATGGACAAATAGACCCCAAGGCATTTTTGTTGTTCACTCTCCCTCAAGGGCTTCGACCAATGTCAGACATGGCGAGCTCGAAGACCTTGGGGAGAGTGGATAAAAAGTGTCTTGATTAG	2	vvi-miR477b-3p	3p	...((((((((...(((.((..(((((((((((.(((((.(((((((..((.....))(((((((((((((((........)))))).)))))))))...))))))).))))).)))))))))))..)).)))....))))))))..........((.((((...((((....))))....)))))).((((((((((((..(((((((((((((.(((((.((((((....(((((....)))))...)))))).)))))))))))))))))))))))))))))).....	291	45.3608	-126.6
miR477	CGAAGACCTTGGGGAGAGTGG	21	scaffold21.0	+	451919	452023	CCCAAGGCATTTTTGTTGTTCACTCTCCCTCAAGGGCTTCGACCAATGTCAGACATGGCGAGCTCGAAGACCTTGGGGAGAGTGGATAAAAAGTGTCTTGATTAG	2	vvi-miR477b-3p	3p	..((((((((((((..(((((((((((((.(((((.((((((....(((((....)))))...)))))).)))))))))))))))))))))))))))))).....	105	48.5714	-55.2
miR477	CGAAGACCTTGGGGAGAGTGG	21	scaffold21.0	+	451733	452023	TTACAAGGCAGTGATTGCTCACTCTCCCTCAAGTGCTTCTCAGCTTAAGGCAATATGTTATACCAAGATCCTTAGTTTGAGGGGGATATTTGGTATATTATAGGCTGTGGAGCTCTTGGGGGAGAACGACCAAGCTTTTGCCTTGATTTGTAGCAGGCTCTGAATTTCATCGATGGACAAATAGACCCCAAGGCATTTTTGTTGTTCACTCTCCCTCAAGGGCTTCGACCAATGTCAGACATGGCGAGCTCGAAGACCTTGGGGAGAGTGGATAAAAAGTGTCTTGATTAG	2	vvi-miR477b-3p	3p	...((((((((...(((.((..(((((((((((.(((((.(((((((..((.....))(((((((((((((((........)))))).)))))))))...))))))).))))).)))))))))))..)).)))....))))))))..........((.((((...((((....))))....)))))).((((((((((((..(((((((((((((.(((((.((((((....(((((....)))))...)))))).)))))))))))))))))))))))))))))).....	291	45.3608	-126.6
miR479	TGTGATATTGGTTCTGGCTCAT	22	scaffold20.0	+	659956	660116	TTCTGCAAAAGTAGACATGGTGTGATATTGGTTCTGGCTCATATCTCTGATAACTAGCTTATCTTCGATCATAAATCGTCACGATTCACAACAAAGACTAGTACTACGCACTCTTTGAGACGAGCCGAACCAATATCACTCTTGTATGCTTCTTTGCATAT	2	csi-miR479	5p	...((((((((((.(((.((.(((((((((((((.(((((............(((((((((((..((((.....))))....)))........))).)))))........(((...)))..)))))))))))))))))).))))).))))..))))))...	161	39.1304	-49.6
miR479	TGTGATATTGGTTCTGGCTCAT	22	scaffold20.0	+	659956	660116	TTCTGCAAAAGTAGACATGGTGTGATATTGGTTCTGGCTCATATCTCTGATAACTAGCTTATCTTCGATCATAAATCGTCACGATTCACAACAAAGACTAGTACTACGCACTCTTTGAGACGAGCCGAACCAATATCACTCTTGTATGCTTCTTTGCATAT	2	csi-miR479	5p	...((((((((((.(((.((.(((((((((((((.(((((............(((((((((((..((((.....))))....)))........))).)))))........(((...)))..)))))))))))))))))).))))).))))..))))))...	161	39.1304	-49.6
miR5241	CGAGCTGAATGGAAGAGTGCA	21	scaffold171.0	+	267231	267344	AATTGTCTAAATGTTTCATCAGTTATGCAAGTGGTCTTCCATTAGCTCTTAAAACTTTAGGGTCTTCTTTGTACAAAAGAGGTCGAGCTGAATGGAAGAGTGCACTAGATAAAC	3	mtr-miR5241a	3p	..(((((((..(((............))).(((.((((((((((((((.....(((....)))(((((((.....)))))))..)))))).)))))))).)))..)))))))..	114	36.8421	-33.3
miR5241	CGAGCTGAATGGAAGAGTGCA	21	scaffold171.0	+	267231	267344	AATTGTCTAAATGTTTCATCAGTTATGCAAGTGGTCTTCCATTAGCTCTTAAAACTTTAGGGTCTTCTTTGTACAAAAGAGGTCGAGCTGAATGGAAGAGTGCACTAGATAAAC	3	mtr-miR5241a	3p	..(((((((..(((............))).(((.((((((((((((((.....(((....)))(((((((.....)))))))..)))))).)))))))).)))..)))))))..	114	36.8421	-33.3
miR5279	CGAACCACTTAGAATGACTCGTT	23	scaffold88.0	-	922486	922818	TTGGTGGATCCGAACCACTTAGAATGACTCGTTGATTGTATGGTTTACATGCACGCCAATGGTATACCAAACACTATTATAAACAAACAAAAAATAGTGATTTTCACACATTCGTTTTTCTCTTGTTATCTCATTCCCTTGGGATATGGACGATATATAGGCAGTACTATACTCTGTAACTCCATTTGGTCTTAGTCTGCTAGACCTAGTGATGGTAAAACGTTGTGGTCAGTCTTCATATTTTTATGGTCCCTTATGTATTCAAAAGTCAGACTTTTAGCTCTTTATAATTCAAACTCATCAATGTCATCCTTCATGGTTTGGTCTACACAT	5	mtr-miR5279	5p	.(((((((.((((((((...((.(((((..(((((((((.((((...(((........)))....)))).)))..((((((((......(((((((..((((..(.((((..(((((((((((...(((((((......))))))).))).))..(((((......)))))..........(((((.(((((.((....)))))))....))))).)))))).)))))..))))....)))))))..((((.(((.((....)).)))...))))........))))))))........))))))))))).))...))))))))))))).)).	333	36.036	-79.5
miR535	TGACGACGAGAGAGAGCACGC	21	scaffold651.0	-	47823	47921	TGATGTTGTGTGACGACGAGAGAGAGCACGCTTGTCATCACCCATGAAAGGATCATGGTTGTTTACGGGCGTGCTCTCTCTTGTTGTCATACAGTCCAC	0	mdm-miR535d	5p	.....((((((((((((((((((((((((((((((...((.((((((.....)))))).))...)))))))))))))))))))))))))))))).....	99	49.4949	-61.9
miR538	TTGTCATGGAGTTCTTGTCGGA	22	scaffold178.0	-	189261	189520	GGAGTGGTGTTTGTCATGGAGTTCTTGTCGGACAAAACAAGTATGTCATCTTCTCCAAATTCCATTACATTTTATACTAACTGGCTGATTTTGATGAATCAGGCACCTACACTAGAATTCAAACCAATGCCGGTTCACTTCAAGTATCACCTTCCATTCAAGGATCAATTCCATGCCGTAGGACCTAGGGAAGTTTGAATGGAAGTTTCGTCCGGCTAGAAGACGTTAAAGCAAGCGCTTCGTGGGAGGCAACCCATGCA	4	ppt-miR538a	5p	.(.(((((((((.(((((((((.(((((..(((......((((((...........................))))))..(((((((..(((((((((((.((((......................))))))))))..)))))......((((((((((((((.....)))...((.(((...))).))....))))))))))).......))))))).....)))...))))).))))))))).)))))..)))).).	260	43.8462	-72.38
miR5655	AAGTAGAACACAGAAGAAGAGTG	23	scaffold292.0	+	130732	130918	GTAAGGGGTAAAGTAGAACACAGAAGAAGAGTGCAGGTGGTAAAGTAAGTTAATATAGAGTGAAGAGGCTAAAGTGAGATTTCACGAAGAGTACAAGTGTCAAAAACAAGCCTAACTTTGAAATGAAAGTTTTGATTTTGTTGTCTTTAAGTATGAATTTTTACTTCTTTGGTTTGCATTTGTTGCA	4	ath-miR5655	5p	((((.((((...(((((.((.(((((((((((.((.....(((((..........((((((....(((((....(((.((((.((.....))..)))).)))......))))).)))))).((..(((.......)))..))..)))))....)).)))))).))))).)).))))))))).)))).	187	33.6898	-36.9
miR5655	AAGTAGAACACAGAAGAAGAG	21	scaffold292.0	+	130732	130918	GTAAGGGGTAAAGTAGAACACAGAAGAAGAGTGCAGGTGGTAAAGTAAGTTAATATAGAGTGAAGAGGCTAAAGTGAGATTTCACGAAGAGTACAAGTGTCAAAAACAAGCCTAACTTTGAAATGAAAGTTTTGATTTTGTTGTCTTTAAGTATGAATTTTTACTTCTTTGGTTTGCATTTGTTGCA	3	ath-miR5655	5p	((((.((((...(((((.((.(((((((((((.((.....(((((..........((((((....(((((....(((.((((.((.....))..)))).)))......))))).)))))).((..(((.......)))..))..)))))....)).)))))).))))).)).))))))))).)))).	187	33.6898	-36.9
miR5785	TGAGTGTTGTTTCGAACTCGGA	22	scaffold5.0	-	1210529	1210604	TTTCAGTCTTGCTATCCCGGTTTTGGCCAATATTTATAACGGCTTGAGTGTTGTTTCGAACTCGGAAAACACTGAA	5	gma-miR5785	3p	.((((((.((....(((.(((((..(.(((((((((........))))))))).)..))))).))).)).))))))	76	40.7895	-19.2
miR6257	CTCTTAACTGTTAGATTTGGCTT	23	scaffold751.0	-	24237	24365	AGGAAACACCCTCTTAACTGTTAGATTTGGCTTCAATGAAATTATGTGGTTGAGATTAAATCATAGGCCACAGAATCTCAATCACATGATTTCATTAAAGTCAAATCTAACGGTCAAGAGGATGTCCTC	4	ppe-miR6257	5p	((((..((.((((((.(((((((((((((((((.(((((((((((((((((((((((................))))))))))))))))))))))).))))))))))))))))).)))))).)))))).	129	36.4341	-66.69
miR6257	CTCTTAACTGTTAGATTTGGCTT	23	scaffold751.0	-	24237	24365	AGGAAACACCCTCTTAACTGTTAGATTTGGCTTCAATGAAATTATGTGGTTGAGATTAAATCATAGGCCACAGAATCTCAATCACATGATTTCATTAAAGTCAAATCTAACGGTCAAGAGGATGTCCTC	4	ppe-miR6257	5p	((((..((.((((((.(((((((((((((((((.(((((((((((((((((((((((................))))))))))))))))))))))).))))))))))))))))).)))))).)))))).	129	36.4341	-66.69
miR6292	TATCTTTTAGGTCGTTGCTCA	21	scaffold516.0	-	247622	247829	GAGATGATTTTGAGAGAAACTTAAAGGATAAATGATTGGAAGGAACACATTATAGAGTATGCCCTAAGAAGTGTATCAAAATTTGTGTCAAAAAATGTCTCCCAATATATAATAGAGACACGTTTTAATACATTTTTCATGACTCACTTTGTAATATATTTCAATAATCCATCCGTCTATCTTTTAGGTCGTTGCTCATAATTTTAGA	4	ppe-miR6292	3p	.....((((.((((((..((((((((((((...(((.(((.(((.....((((.(((((((......((((((..((((((..(((((.((((..((((((.............))))))..)))).)))))..)))..)))..))))))....)))))))..))))))).))))))))))))))))))..)).)))).)))).....	208	29.8077	-48.82
miR6292	TATCTTTTAGGTCGTTGCTCA	21	scaffold516.0	-	247622	247829	GAGATGATTTTGAGAGAAACTTAAAGGATAAATGATTGGAAGGAACACATTATAGAGTATGCCCTAAGAAGTGTATCAAAATTTGTGTCAAAAAATGTCTCCCAATATATAATAGAGACACGTTTTAATACATTTTTCATGACTCACTTTGTAATATATTTCAATAATCCATCCGTCTATCTTTTAGGTCGTTGCTCATAATTTTAGA	4	ppe-miR6292	3p	.....((((.((((((..((((((((((((...(((.(((.(((.....((((.(((((((......((((((..((((((..(((((.((((..((((((.............))))))..)))).)))))..)))..)))..))))))....)))))))..))))))).))))))))))))))))))..)).)))).)))).....	208	29.8077	-48.82
miR6390	GATCCTCCTCATCAATTATCGT	22	scaffold1127.0	+	17986	17839	GGAGAGGATCCTCCTCATCAATTATCGTGGACCATTGAATTTTCATCCAACGGCTACAATCATTATAACTTTAAAGGGACCCCCTCTGTTTGTAGCCGTTAGATAAAAATCCAACGGCCCACGATGATTGATGAGGAGAATCCTCTCC	0	mmu-miR-6390	5p	(((((((((.((((((((((((((((((((.((.(((.(((((.(((.(((((((((((.((............((((...)))).)).))))))))))).))).))))).))).)).)))))))))))))))))))).)))))))))	148	43.9189	-81.7
miR7120	TGTTATATTGTCAGATTGTCA	21	scaffold64.0	-	622974	623082	CAATGTGGCTTGTTATATTGTCAGATTGTCAATCTGAACCCTTAATTACCATTAATTTACGTAATTAATGGTTCAGATTGACAGTCTGACAATATAACGTGCCAAACTG	0	mdm-miR7120a	5p	.....((((.((((((((((((((((((((((((((((((.((((((((...........)))))))).)))))))))))))))))))))))))))))).)))).....	109	33.945	-61.7
miR7121	TCCTCTTGGTGATCGCCCTGC	21	scaffold113.0	+	450647	450743	GTTACCATCCTCCTCTTGGTGATCGCCCTGCCTCATGGCCTTCTGGATTCAGGGCCTGCATATGGAAATGGTGATTACCAAGGGGATGACGGTAATA	0	mdm-miR7121d	5p	((((((.((.(((((((((((((((((...((....((((((........)))))).......))....))))))))))))))))).)).)))))).	97	51.5464	-48.6
miR7122	TTATACAGAGAAATCACGGTCG	22	scaffold184.0	+	152380	152483	TTCCATTTTTTTATACAGAGAAATCACGGTCGAGATCCAAACTTACAGAAAAGACTTTTGACTCTCTCTGGTCCCTACCATGTTCTCTGTATAAGGAGATGGAC	0	mdm-miR7122a	5p	.(((((((((((((((((((((..((.(((.(.((((........(((((.....))))).........)))).).))).))))))))))))))))))))))).	104	39.4231	-35.53
miR7124	CACCAATATCAACTTTATTTG	21	scaffold103.0	-	807738	807901	GTCTAGGACACACCAATATCAACTTTATTTGTTCATTAATACTTATAAAGTCATTACACTAGAATTTTCTTTCAAAGAAAATTCTAGTGTATTGACTTTATAAGTATTAATGGCTTTGGTATTAATTAATGAACAAATAAAGTTGATATTGGTGTGTCCTCTAT	0	mdm-miR7124a	5p	....((((((((((((((((((((((((((((((((((.((((((((((((((.((((((((((((((((.....)))))))))))))))).)))))))))))))).(((((.(...).)))))..))))))))))))))))))))))))))))))))))....	164	26.2195	-92
miR7125	CGAACTTATTGCAACTAGCTT	21	scaffold560.0	-	131956	132051	CTCAAATGCAAGCTAGTTGTAATAAGTTCAATCTTTTTATGGCCAGTAGTTCCCTAAATAAGCATCGAACTTATTGCAACTAGCTTTAATTTTTGA	0	mdm-miR7125	3p	.(((((...((((((((((((((((((((.(((((((((.((.........)).)))).))).)).)))))))))))))))))))).....)))))	96	32.2917	-32.4
miR7126	AAAGTATCACGGAGCGCAAAG	21	scaffold16.0	+	214373	214500	AATTAGGACCAAAGTATCACGGAGCGCAAAGAGAAGCAGAAAGATCGCCGCCGCTTTTCACCCGAATCGTAGGCCTTTGGCGTCTCTGCTCGTATCTTTGCGTTCCACTGATTCTTTCGCCCTGATTG	1	mdm-miR7126	5p	(((((((.(.((((.((((.((((((((((((..((((((..((.(((((((((..(((....)))..)).)))....))))))))))))....))))))))))))..)))).)))).).))))))).	128	50.7812	-53.6
miR7533	GAGGGGAGGGAGAAGCCATGG	21	scaffold176.0	+	375280	375406	TTGGAGTTGTGAGGGGAGGGAGAAGCCATGGCTGAGTTTGGGGTGGGCGTAGTGGAGAGGACAGAAGAGAGAAGGAACTGGGTGCGGGTGGATTTTTTTGGTTTTTTAGTTTTGTTTAGTTTTTTTT	4	lja-miR7533a	5p	.........((((.((((.(((((((((.....((((..(...((.((.((((.......................)))).)).))..)..))))...)))))))))..)))).)))).........	127	46.4567	-19.6
miR7725	ACTACGGGAGATGTTTTGCAT	21	scaffold290.0	-	438308	438653	AATGAAAACAACTACGGGAGATGTTTTGCATGACAGTGAGTTTCAATCCCGAATCTGAAGCTAATGATTCTTTTCCCACCAAGTTCTTGAATAAGGTTATAGTTAACTATGATTATTAGTCCTATGAAGAAATAACATAAATTTATTTTGAATGACTACAAACTATTGAAGTGCAAGAGTGGTACGAACACCGAAGTAGTGCCATGAATGTGTAAAATGTTATTATGCATTAGCCAAAGGAGAATAATAAAGAGGGCTTTTGAATTAGGCATGGACGAGGTAGCTGGCAGCAACTAAAGCCTTCTTTCAAGTTTGCGGAAATATCTCCCTGAAGTTGTTAATCAAG	4	bdi-miR7725b-5p.1	5p	..(((.(((((((.((((((((((((((((.(((............((((....((((.(((((((((...(((..(((...((.(((.((((.((((((((....))))))))..(((((..((...(((((((.......)))))))..))))))).....)))).))).))....(((((((..((......)).)))))))....)))..))).))))))).)).)))).....)).)).....((((((((((((........((.(((.(......)))))).......))))))))))))...)))))).)))))))))))).).)))))))..)))..	346	35.8382	-87.76
miR7725	ACTACGGGAGATGTTTTGCAT	21	scaffold290.0	-	438308	438653	AATGAAAACAACTACGGGAGATGTTTTGCATGACAGTGAGTTTCAATCCCGAATCTGAAGCTAATGATTCTTTTCCCACCAAGTTCTTGAATAAGGTTATAGTTAACTATGATTATTAGTCCTATGAAGAAATAACATAAATTTATTTTGAATGACTACAAACTATTGAAGTGCAAGAGTGGTACGAACACCGAAGTAGTGCCATGAATGTGTAAAATGTTATTATGCATTAGCCAAAGGAGAATAATAAAGAGGGCTTTTGAATTAGGCATGGACGAGGTAGCTGGCAGCAACTAAAGCCTTCTTTCAAGTTTGCGGAAATATCTCCCTGAAGTTGTTAATCAAG	4	bdi-miR7725b-5p.1	5p	..(((.(((((((.((((((((((((((((.(((............((((....((((.(((((((((...(((..(((...((.(((.((((.((((((((....))))))))..(((((..((...(((((((.......)))))))..))))))).....)))).))).))....(((((((..((......)).)))))))....)))..))).))))))).)).)))).....)).)).....((((((((((((........((.(((.(......)))))).......))))))))))))...)))))).)))))))))))).).)))))))..)))..	346	35.8382	-87.76
miR8016	TTTTTGAATGAAAGGCTCATGTG	23	scaffold324.0	-	127481	127591	GGGTTCTAGCTCACATGGGTCTTTCATTCAAAAATATATCTTTCAGCGACATGTAGTATTGTTATCATGCTTGATATGTTTTTGAATGAAAGGCTCATGTGTGCTGCAACC	3	stu-miR8016	3p	.((((.((((.(((((((((((((((((((((((((((((....(((((((........)))).....))).))))))))))))))))))))))))))))).)))).))))	111	37.8378	-54.3
miR8016	TTTTTGAATGAAAGGCTCATGTG	23	scaffold324.0	-	127481	127591	GGGTTCTAGCTCACATGGGTCTTTCATTCAAAAATATATCTTTCAGCGACATGTAGTATTGTTATCATGCTTGATATGTTTTTGAATGAAAGGCTCATGTGTGCTGCAACC	3	stu-miR8016	3p	.((((.((((.(((((((((((((((((((((((((((((....(((((((........)))).....))).))))))))))))))))))))))))))))).)))).))))	111	37.8378	-54.3
miR815	AAGGATTGCAGGGAGATTGGG	21	scaffold438.0	+	331517	331721	AGATAATACTCACCAGGTTTGCATTGCAATTGGATCAGAGAATGAAGGTGGGACGAAGCTTGCAACTTTCAACTTGCGGGAAAGGTTCAAACTTTGAAATTGAAGGGAAGGTTGAGAGCTTGCAGTTAATGGATGTATGATGATGAGTTTCCACAGGGTTTAAGGGTTTCTTTGAAGGATTGCAGGGAGATTGGGGGAGGTTATT	4	osa-miR815a	3p	.((((((.(((.((..((((.(.((((((((...((((((((........((((..((((.((((((((((((((..........((((.....))))..........)))))))))).))))))))..((((..(((....)))....))))....))))......))))))))..))))))))).))))..)).)))))))))	205	42.439	-54.19
miR844	AAAGGACTAGTAGAGATTGCAT	22	scaffold377.0	+	223927	224089	CCTATGCTCAAAATGCAATCTCTGCTACTAGCCCTTTTTTATGAAAATACCCTTAATATTGTGTCAATAATCTACCAATATAGCGTCAAGAATGTATTAGTATTGTATCGATGATAAAAGTGTTTTGTTAAAAAGGACTAGTAGAGATTGCATTTGAGAAGAG	4	aly-miR844-5p	3p	.((...((((((.(((((((((((((...((.(((((((.((.(((((((..(((.(((((...(((((..(((...(((((..........)))))))))))))...))))).)))..))))))))).))))))).)))))))))))))))))))))...))	163	31.9018	-46
miR844	AAAGGACTAGTAGAGATTGCAT	22	scaffold377.0	+	223927	224089	CCTATGCTCAAAATGCAATCTCTGCTACTAGCCCTTTTTTATGAAAATACCCTTAATATTGTGTCAATAATCTACCAATATAGCGTCAAGAATGTATTAGTATTGTATCGATGATAAAAGTGTTTTGTTAAAAAGGACTAGTAGAGATTGCATTTGAGAAGAG	4	aly-miR844-5p	3p	.((...((((((.(((((((((((((...((.(((((((.((.(((((((..(((.(((((...(((((..(((...(((((..........)))))))))))))...))))).)))..))))))))).))))))).)))))))))))))))))))))...))	163	31.9018	-46
miR848	TGCATGAGACTGCCTAAAGCT	21	scaffold1349.0	+	23897	24257	TCTCTTATTGTGCATGAGACTGCCTAAAGCTTTTGCAACAAGAGGCAAACCCTTACATTTTTTTACTAATATTTTCAAACGCCTTAGACTCATCTACTTCTCTATCAGCAAACGCCATGTGATTGAAGATTGATAAACAATCTCCTTCACTCAACTCTTCCAAATTAATCATATCACTTGTTGCTCTTATCATCTCAACAACCTCATGCTTGTGGTAACCAATATTCTACTACCATGAGCACCACTTTGAATTAGTGATGCCCTTAATCGTTCCCACTTTTCATTGTCGTAGCTCCACACATTATATAGGATAAGGAGAAACCTTTTGCCCTAGGTAGATCTTAACATGCATTGCAAGACA	4	ath-miR848	5p	..((((...(((((((((((((((((..((....((((((((.(((..........(((........)))..........((..((((............))))...))....)))..((((..((.(((((.....)))))))..))))..........................))))))))........((((.....(((..((((..(((((.............)))))..))))..((..((((..((((..((........))...)))).))))..))....................))).....))))........))..))))))).)))...)))))))...))))..	361	37.6731	-78.42

## Sheet: S4
Table S4 Detailed list of novel and candidate miRNAs found in ‘Suli’ pear
MiRNA name	Sequence	Contig	Length	Strand	Start	End	HairpinLen	CG%	MFE	MFEI	Normalized reads
											20101115A	20101215A	20110115A	20110215A	Total
miRC1	TTGCATATCTCAGGAGCTGC	scaffold82.0	20	-	571491	571637	147	48.9796	-53.5	-0.743056	0	0	0	890	890
miRC2	CAATTAGAAGTGGAACACCTATA	scaffold102.0	23	-	527862	527936	75	37.3333	-19.8	-0.707143	142	0	116	184	442
miRC3	TTGGACTGAAGGGAGCTCCT	scaffold2.0	20	+	3713816	3714011	196	45.9184	-89.5	-0.994444	163	258	79	149	649
miRC3	TTGGACTGAAGGGAGCTCCT	scaffold2.0	20	+	3713808	3714021	214	45.3271	-91.4	-0.942268	163	258	79	149	649
miRC4	CGCTATCCATCCTGAGTTTCA	scaffold699.0	21	+	113707	113821	115	46.087	-57.9	-1.09245	134	102	147	233	616
miRC4	CGCTATCCATCCTGAGTTTCA	scaffold2.0	21	-	1714038	1714156	119	44.5378	-56.02	-1.05698	134	102	147	233	616
miRC5	CGAGCCGAACCAATATCACTC	scaffold20.0	21	+	659963	660106	144	39.5833	-44.5	-0.780702	431	314	379	431	1555
miRC6	CTAATGACATTATAGAGGACA	scaffold103.0	21	+	807707	807934	228	24.1228	-127.1	-2.31091	2232	1936	3025	4966	12159
miRC6	CTAATGACATTATAGAGGACA	scaffold103.0	21	+	807717	807923	207	24.6377	-111.6	-2.18824	2232	1936	3025	4966	12159
miRC6	CTAATGACATTATAGAGGACA	scaffold103.0	21	+	807714	807924	211	25.1185	-115.5	-2.17925	2232	1936	3025	4966	12159
miRC7	CGATGTACGATGAACGGCTAT	scaffold234.0	21	+	326684	326818	135	34.8148	-43.8	-0.931915	530	452	521	0	1503
miRC8	CGCTATCCATCTTGGGCTTCA	scaffold235.0	21	+	31926	32018	93	50.5376	-43.54	-0.926383	73	164	171	209	617
miRC9	TGTGGTATCAGGACTATGTTA	scaffold3.0	21	+	773868	773969	102	32.3529	-35.9	-1.08788	126	160	114	134	534
miRC10	TTTGGATTGAAGGGAGCTCTA	scaffold30.0	21	+	1370525	1370740	216	49.0741	-96.5	-0.910377	682	0	421	0	1103
miRC10	TTTGGATTGAAGGGAGCTCTA	scaffold82.0	21	-	571457	571674	218	47.7064	-94	-0.903846	682	0	421	0	1103
miRC11	TGCCTGGCTCCCTGTATGCCA	scaffold330.0	21	-	65798	65897	100	50	-51.7	-1.034	49	222	92	479	842
miRC11	TGCCTGGCTCCCTGTATGCCA	scaffold32.0	21	+	439517	439618	102	49.0196	-48.9	-0.978	49	222	92	479	842
miRC12	TGTTAAACTGTGAGGCGACAA	scaffold334.0	21	-	254272	254382	111	37.8378	-55.8	-1.32857	72	0	123	165	360
miRC13	TGTGAATGAAGCGGGAGACAAAT	scaffold431.0	23	+	325654	325775	122	43.4426	-48.26	-0.910566	44	29	39	267	379
miRC13	TGTGAATGAAGCGGGAGACAAAT	scaffold389.0	23	+	78128	78251	124	45.9677	-51.4	-0.901754	44	29	39	267	379
miRC14	TTCGATAGAGAAAGATCTGGA	scaffold434.0	21	-	190688	190844	157	38.8535	-76.5	-1.2541	133	170	268	0	571
miRC14	TTCGATAGAGAAAGATCTGGA	scaffold434.0	21	-	218116	218272	157	38.8535	-73.92	-1.2118	133	170	268	0	571
miRC14	TTCGATAGAGAAAGATCTGGA	scaffold434.0	21	-	175671	175827	157	38.8535	-73.6	-1.20656	133	170	268	0	571
miRC15	AATGGAAGGGTAGGAAAGAAG	scaffold48.0	21	-	686769	686890	122	36.0656	-50	-1.13636	1543	1382	2289	3162	8376
miRC16	AGTGGAAGGGTAGGAAAGAAG	scaffold48.0	21	-	691765	691886	122	40.1639	-48.1	-0.981633	1117	2538	4670	7538	15863
miRC17	TAAATTCTGATGAGCTTGGTA	scaffold619.0	21	-	17199	17275	77	32.4675	-23.36	-0.9344	1369	636	848	1267	4120
miRC18	CAGTCTGACAATATAACGTGC	scaffold64.0	21	-	622971	623089	119	35.2941	-62.4	-1.48571	600	0	0	1038	1638
miRC19	TCTGACAAAGTTGAAAACGCAT	scaffold67.0	22	-	1051332	1051420	89	40.4494	-32.3	-0.897222	275	0	336	400	1011
miRC20	AAGTGGGGACAGTATCGGTGTTA	scaffold71.0	23	+	239407	239544	138	55.7971	-55.6	-0.722078	186	0	177	151	514
miRC21	AGGGTGGTTACCAATGGGATG	scaffold113.0	21	+	437650	437768	119	48.7395	-61.12	-1.05379	1216	1203	1549	2100	6068
miRC22	TTCCACAGCTTTCTTGAACTG	scaffold113.0	21	+	498906	499064	159	43.3962	-67.4	-0.976812	67	83	54	151	355
miRC23	CAAGGATATTGGACTTGGCCA	scaffold981.0	21	-	78227	78308	82	39.0244	-26.1	-0.815625	760	654	704	721	2839
miRC24	TGTTGGTGAACTCGCCGGCGA	scaffold1068.0	21	-	75265	75361	97	58.7629	-80.6	-1.41404	0	103	124	199	426
miRC25	TTGGATTAAAATTGAACGGCC	scaffold114.0	21	-	172955	173133	179	39.6648	-143.46	-2.02056	980	895	1244	1329	4448
miRC25	TTGGATTAAAATTGAACGGCC	scaffold404.0	21	+	200279	200388	110	38.1818	-45.9	-1.09286	980	895	1244	1329	4448
miRC25	TTGGATTAAAATTGAACGGCC	scaffold414.0	21	-	82703	82812	110	35.4545	-41.8	-1.07179	980	895	1244	1329	4448
miRC25	TTGGATTAAAATTGAACGGCC	scaffold114.0	21	+	172932	173063	132	42.4242	-50.71	-0.905536	980	895	1244	1329	4448
miRC26	TCACACTATGGAGCGATGGTC	scaffold1.0	21	-	57557	57709	153	40.5229	-73.95	-1.19274	905	820	1062	1104	3891
miRC27	TCCCCGGCAACGGTGCCAAAAA	scaffold3.0	22	+	1347347	1347448	102	51.9608	-63.66	-1.20113	0	70	140	904	1114
miRC28	TCCTCATAAATAGGATTCGGA	scaffold1112.0	21	+	72068	72179	112	43.75	-62.1	-1.26735	0	0	0	157	157
miRC29	TAGGCGTAGATAGACCGTGGG	scaffold413.0	21	-	336065	336251	187	40.107	-55.09	-0.734533	407	570	894	1308	3179
miRC30	GGAATGTTGTCTGGCTCGAGG	scaffold67.0	21	+	1032896	1033067	172	40.1163	-67.79	-0.982464	1230	1140	1693	2577	6640
miRC30	GGAATGTTGTCTGGCTCGAGG	scaffold200.0	21	-	628639	628809	171	41.5205	-68.82	-0.969296	1230	1140	1693	2577	6640
miRC30	GGAATGTTGTCTGGCTCGAGG	scaffold75.0	21	-	598615	598785	171	40.3509	-65.04	-0.942609	1230	1140	1693	2577	6640
miRC31	TTCTGACCGCACGATGTACGATA	scaffold1486.0	23	+	19052	19162	111	34.2342	-50.2	-1.32105	164	162	0	0	326
miRC32	AATGACGTGTGGCATATCATC	scaffold28.0	21	+	546627	546729	103	33.9806	-48.7	-1.39143	0	0	0	198	198

## Sheet: S5
Table S5 Novel and candidate miRNAs with good stem-loop structure
Novel_miRNA	miR_seq	genomeID	len	strand	start	end	hairpinLen	CG%	MFE	MFEI	genome_seq	SS	type	hairpinLen	CG%	MFE	MFEI
miRC1	TTGCATATCTCAGGAGCTGC	scaffold82.0	20	-	571491	571637	147	48.9796	-53.5	-0.743056	AGGTGATGCTGGGTGGATAGAGCTGCTGAGCTATGGATCCCAGAGTCCTATATGTCCTATATCTCAGATCAGATGAGATGCGATGGAAAGGATGATAGGCTTGTGGCTTGCATATCTCAGGAGCTGCATTACCTGTACGCTGCCTCT	(((((((((...........((((.(((((.((((.(..(((.((.(((((.((((((.((((.((..((....))..)).))))...))))))))))).)).)))..).)))).))))).))))))))))))).............	3p	147	48.9796	-53.5	-0.743056
miRC2	CAATTAGAAGTGGAACACCTATA	scaffold102.0	23	-	527862	527936	75	37.3333	-19.8	-0.707143	ATGGACCTTAGGTGTGGGGTTTTATCTCAAAAGGCCTTAATGCAATTAGAAGTGGAACACCTATATTTAAACCTT	..((...(((((((((((((((((..((.((..((......))..)).))..)))))).))))))))))).))..	3p	75	37.3333	-19.8	-0.707143
miRC3	TTGGACTGAAGGGAGCTCCT	scaffold2.0	20	+	3713816	3714011	196	45.9184	-89.5	-0.994444	TGTGTATGAAAGGAGCTCTTCTTCAGTCCAGTCCGAGGCAGTTTAAGGGCTGGCACTCAGCTGCTGACTCGTTGGTTCAAAAACTCATCATAAAGTTGCTAAAAGAAGTGGTGTTTTTCTGATCCAACGAAGCAGGAGCCGAGAAGTTGGTTATTGCTGTCACGTCTTGGACTGAAGGGAGCTCCTTACCTATAAT	..((((.(.((((((((((.(((((((((((..((.((((((.....(((..((.(((.(((.(((..(((((((.(((.(((..((((((....((....))....))))))..))).))).)))))))..))).))).)))..))..)))...)))))).))..))))))))))))))))))))).).))))..	3p	196	45.9184	-89.5	-0.994444
miRC3	TTGGACTGAAGGGAGCTCCT	scaffold2.0	20	+	3713808	3714021	214	45.3271	-91.4	-0.942268	TGTGTGTGTGTGTATGAAAGGAGCTCTTCTTCAGTCCAGTCCGAGGCAGTTTAAGGGCTGGCACTCAGCTGCTGACTCGTTGGTTCAAAAACTCATCATAAAGTTGCTAAAAGAAGTGGTGTTTTTCTGATCCAACGAAGCAGGAGCCGAGAAGTTGGTTATTGCTGTCACGTCTTGGACTGAAGGGAGCTCCTTACCTATAATTATTCATTCC	.(((.(((..((((.(.((((((((((.(((((((((((..((.((((((.....(((..((.(((.(((.(((..(((((((.(((.(((..((((((....((....))....))))))..))).))).)))))))..))).))).)))..))..)))...)))))).))..))))))))))))))))))))).).))))..))).)))...	3p	214	45.3271	-91.4	-0.942268
miRC4	CGCTATCCATCCTGAGTTTCA	scaffold699.0	21	+	113707	113821	115	46.087	-57.9	-1.09245	GGGAGAATCTGTAAAGCTCAGGAGGGATAGCGCCATATGAACAAAGGGTCTAGTTACTAGGTAGGCGTTTCTTTGTTCATCATGCGCTATCCATCCTGAGTTTCATGGCTTCTTC	.((((((.((((.((((((((((.(((((((((...((((((((((((((((.(.....).)))))...)))))))))))...))))))))).)))))))))).)))).))))))	3p	115	46.087	-57.9	-1.09245
miRC4	CGCTATCCATCCTGAGTTTCA	scaffold2.0	21	-	1714038	1714156	119	44.5378	-56.02	-1.05698	GGGAGGATCTGTAAAGCTCAGGAGGGATAGCGCCAGATGAATTAACCAAGATTCTAAGCAATTAAGCGTTTATTTCGTCATCATCTGGCGCTATCCATCCTGAGTTTCATGGCTTCTTC	.((((((.((((.((((((((((.((((((((((((((((.........((...(((((........)))))..))....)))))))))))))))).)))))))))).)))).))))))	3p	119	44.5378	-56.02	-1.05698
miRC5	CGAGCCGAACCAATATCACTC	scaffold20.0	21	+	659963	660106	144	39.5833	-44.5	-0.780702	AAAGTAGACATGGTGTGATATTGGTTCTGGCTCATATCTCTGATAACTAGCTTATCTTCGATCATAAATCGTCACGATTCACAACAAAGACTAGTACTACGCACTCTTTGAGACGAGCCGAACCAATATCACTCTTGTATGCTT	.(((((.(((.((.(((((((((((((.(((((............(((((((((((..((((.....))))....)))........))).)))))........(((...)))..)))))))))))))))))).))))).)))))	3p	144	39.5833	-44.5	-0.780702
miRC6	CTAATGACATTATAGAGGACA	scaffold103.0	21	+	807707	807934	228	24.1228	-127.1	-2.31091	TTATTACACATATAATTAAACTAATGACATTATAGAGGACACACCAATATCAACTTTATTTGTTCATTAATTAATACCAAAGCCATTAATACTTATAAAGTCAATACACTAGAATTTTCTTTGAAAGAAAATTCTAGTGTAATGACTTTATAAGTATTAATGAACAAATAAAGTTGATATTGGTGTGTCCTAGACAATGTCATTAGCTTAATTATGTGTGTAATAATT	(((((((((((((((((((.(((((((((((.(..((((((((((((((((((((((((((((((((((...................(((((((((((((((.((((((((((((((((.....)))))))))))))))).)))))))))))))))))))))))))))))))))))))))))))))))))..).))))))))))).)))))))))))))))))))..	5p	228	24.1228	-127.1	-2.31091
miRC6	CTAATGACATTATAGAGGACA	scaffold103.0	21	+	807717	807923	207	24.6377	-111.6	-2.18824	TATAATTAAACTAATGACATTATAGAGGACACACCAATATCAACTTTATTTGTTCATTAATTAATACCAAAGCCATTAATACTTATAAAGTCAATACACTAGAATTTTCTTTGAAAGAAAATTCTAGTGTAATGACTTTATAAGTATTAATGAACAAATAAAGTTGATATTGGTGTGTCCTAGACAATGTCATTAGCTTAATTATGT	(((((((((.(((((((((((.(..((((((((((((((((((((((((((((((((((...................(((((((((((((((.((((((((((((((((.....)))))))))))))))).)))))))))))))))))))))))))))))))))))))))))))))))))..).))))))))))).))))))))).	5p	207	24.6377	-111.6	-2.18824
miRC6	CTAATGACATTATAGAGGACA	scaffold103.0	21	+	807714	807924	211	25.1185	-115.5	-2.17925	ACATATAATTAAACTAATGACATTATAGAGGACACACCAATATCAACTTTATTTGTTCATTAATTAATACCAAAGCCATTAATACTTATAAAGTCAATACACTAGAATTTTCTTTGAAAGAAAATTCTAGTGTAATGACTTTATAAGTATTAATGAACAAATAAAGTTGATATTGGTGTGTCCTAGACAATGTCATTAGCTTAATTATGTG	.(((((((((((.(((((((((((.(..((((((((((((((((((((((((((((((((((...................(((((((((((((((.((((((((((((((((.....)))))))))))))))).)))))))))))))))))))))))))))))))))))))))))))))))))..).))))))))))).)))))))))))	5p	211	25.1185	-115.5	-2.17925
miRC7	CGATGTACGATGAACGGCTAT	scaffold234.0	21	+	326684	326818	135	34.8148	-43.8	-0.931915	TTCACACCTTAGTCATTTTTCGTGCATTGTGTGGTCGTAAATCATTTGACTTTTTTATTTATTTAAAATTAAACACAAATAGTACCTAATGAAAACTGGCCTCACGATGTACGATGAACGGCTATGATGTGTGGG	.((((((..(((((.(((.((((((((((((.(((((....(((((..(((.(((..((((........))))...))).)))....)))))....))))).)))))))))))).))).)))))....)))))).	3p	135	34.8148	-43.8	-0.931915
miRC8	CGCTATCCATCTTGGGCTTCA	scaffold235.0	21	+	31926	32018	93	50.5376	-43.54	-0.926383	GGAAGAACCTGTTAAGCTCAGGAGGGATAGCGCCTTTCTCGGTTTGGTTTAACCACGTATCGCGCTATCCATCTTGGGCTTCATGGCTTCTTC	.((((((.((((.((((((((((.(((((((((.......((((......)))).......))))))))).)))))))))).)))).))))))	3p	93	50.5376	-43.54	-0.926383
miRC9	TGTGGTATCAGGACTATGTTA	scaffold3.0	21	+	773868	773969	102	32.3529	-35.9	-1.08788	CTCATTCCATTGTGGTATCAGGACTATGTTATGTTAATGTTGTTACACAATATTGTGTTACTCATCCATATAACCTAGCTCTGATACCATAAACAGAAATTA	....(((..((((((((((((..(((.(((((((..(((..((.(((((....))))).)).)))..))))))).)))..))))))))))))...)))....	5p	102	32.3529	-35.9	-1.08788
miRC10	TTTGGATTGAAGGGAGCTCTA	scaffold30.0	21	+	1370525	1370740	216	49.0741	-96.5	-0.910377	TAGGGTTAAGGGGTGGAGCTCCTTGAAGTCCAAAAGAAGGTGATGCTGGGTGGATAGAGCTGCTGAGCTATGGATCCCACAGTACTATATATCCAATGTTAGATCGGACCGGATCGGATCGAAGGGATGACAGGCCTGTGGCTTGCATATCTCAGGAGCTGCATTACCCGTAAGCTACCTCTTTTTTTGGATTGAAGGGAGCTCTACACCTCTCTT	.((((...(((.((((((((((((..((((((((((((((....((((((((.((..((((.(((((.((((.(..((((((..((...(((((.......((((.((.....)).))))....)))))..))..))))))..).)))).))))).))))..)))))))...)))....))))))))))))))..)))))))))))).))))))).	3p	216	49.0741	-96.5	-0.910377
miRC10	TTTGGATTGAAGGGAGCTCTA	scaffold82.0	21	-	571457	571674	218	47.7064	-94	-0.903846	TAGGGTTAAGGAGTGGAGCTCCTTGAAGTCCAAAAGAAGGTGATGCTGGGTGGATAGAGCTGCTGAGCTATGGATCCCAGAGTCCTATATGTCCTATATCTCAGATCAGATGAGATGCGATGGAAAGGATGATAGGCTTGTGGCTTGCATATCTCAGGAGCTGCATTACCTGTACGCTGCCTCTTTTTTTGGATTGAAGGGAGCTCTACACCTCTCTC	.((((...(((.((((((((((((..((((((((((((((((.(((.(((((.((..((((.(((((.((((.(..(((.((.(((((.((((((.((((.((..((....))..)).))))...))))))))))).)).)))..).)))).))))).))))..))))))))))))).....)))))))))))))..)))))))))))).))))))).	3p	218	47.7064	-94	-0.903846
miRC11	TGCCTGGCTCCCTGTATGCCA	scaffold330.0	21	-	65798	65897	100	50	-51.7	-1.034	AATATATATGTGCCTGGCTCCCTGTATGCCATTTGCAGAGTTCCACCGAACATCGATGGCCTCCGTGGATGGCGTATGAGGAGCCATGCATATAAAACCC	......(((((((.(((((((..((((((((((..(.(((..(((.((.....)).))).))).)..))))))))))..))))))).)))))))......	5p	100	50	-51.7	-1.034
miRC11	TGCCTGGCTCCCTGTATGCCA	scaffold32.0	21	+	439517	439618	102	49.0196	-48.9	-0.978	ACTTGGGTTATGCCTGGCTCCCTGTATGCCACAAGCAGAAGTTCAATTTCTTGATTGGCTGTTGTGGGTGGCGTACGAGGAGCCAAGCATACTTTCTCTCTT	....(((.(((((.(((((((.((((((((((..((((.(((.(((((....)))))))).))))..)))))))))).))))))).)))))....)))....	5p	102	49.0196	-48.9	-0.978
miRC12	TGTTAAACTGTGAGGCGACAA	scaffold334.0	21	-	254272	254382	111	37.8378	-55.8	-1.32857	TCATGACTCTATGTCGCCTCACAGTTTAACATCAATTACGGTGCCTTGCAGGTTTTTTATAATGTTAGCATGGAAATTGATGTTAAACTGTGAGGCGACAAACAGTCTAAA	....((((.(.((((((((((((((((((((((((((.(.((((...(((............)))..)))).).)))))))))))))))))))))))))).).))))....	3p	111	37.8378	-55.8	-1.32857
miRC13	TGTGAATGAAGCGGGAGACAAAT	scaffold431.0	23	+	325654	325775	122	43.4426	-48.26	-0.910566	GGGTGGCGGTAGGATTTAATTAGCTGCCGAGTCATTCATCCAAATACTGGATTATTAGCAGGACGACATCCAGTAAATGTGTGAATGAAGCGGGAGACAAATTGGATCTTAAGCTTCCTGTA	(((.(((..((((((((((((.(((.(((..(((((((..((..((((((((...............))))))))..))..)))))))..))).)).).)))))))))))).))).)))...	3p	122	43.4426	-48.26	-0.910566
miRC13	TGTGAATGAAGCGGGAGACAAAT	scaffold389.0	23	+	78128	78251	124	45.9677	-51.4	-0.901754	GGGTGGCGACAGGATTTAATTAGCTGCCGAGTCATTCATCCAAATACTGGGTTATTAGCTCAGGACGACACCCAGTAAATGTGTGAATGAAGCGGGAGACAAATTGGATCTTGAGCTTCCTGTA	(((.(((..((((((((((((.(((.(((..(((((((..((..((((((((......(....).....))))))))..))..)))))))..))).)).).)))))))))))).))).)))...	3p	124	45.9677	-51.4	-0.901754
miRC14	TTCGATAGAGAAAGATCTGGA	scaffold434.0	21	-	190688	190844	157	38.8535	-76.5	-1.2541	TATCTCTCTCCTCGAGATCTTTCTCTCTTGAATTCTCGCACTAGATCGTGATCCATTCATCCATCCAGTCAAACAACAAATGTTTTGTGGAGTTGGAAATTTGAGAATGGAAGATATAGTGAAGAATTCGATAGAGAAAGATCTGGAGGAGAGAGAT	.((((((((((((.((((((((((((.(((((((((..(((((.(((....(((((((.((((((((...(((((.....)))))..))))..)))).......))))))).))).))))).))))))))).)))))))))))).))))))))))))	3p	157	38.8535	-76.5	-1.2541
miRC14	TTCGATAGAGAAAGATCTGGA	scaffold434.0	21	-	218116	218272	157	38.8535	-73.92	-1.2118	TATCTCTCTCCTCGAGATCTTTCTCTCTTGAATTCTCGCACTAGATCGTGATCCATTCATCCATGCAGTCAAACAACAAATGTTTTGTGGAGTTGGAAATTTGAGAATGGAAGATATAGTGAAGAATTCGATAGAGAAAGATCTGGAGGAGAGAGAT	.((((((((((((.((((((((((((.(((((((((..(((((.(((....(((((((.((.......((((...((((.....))))....))))......))))))))).))).))))).))))))))).)))))))))))).))))))))))))	3p	157	38.8535	-73.92	-1.2118
miRC14	TTCGATAGAGAAAGATCTGGA	scaffold434.0	21	-	175671	175827	157	38.8535	-73.6	-1.20656	TATCTCTCTCCTCGAGGTCTTTCTCTCTTGAATTCTCGCATTAGATCGTGATCCATTCATCCATCCAGTCAAACAACAAATGTTTTGTGGAGTTGGAAATTTGAGAATGGAAGATATAGTGAAGAATTCGATAGAGAAAGATCTGGAGGAGAGAGAT	.((((((((((((.((((((((((((.(((((((((..(((((.(((....(((((((.((((((((...(((((.....)))))..))))..)))).......))))))).))).))))).))))))))).)))))))))))).))))))))))))	3p	157	38.8535	-73.6	-1.20656
miRC15	AATGGAAGGGTAGGAAAGAAG	scaffold48.0	21	-	686769	686890	122	36.0656	-50	-1.13636	GGCTTTAAGGAAGTTGTTGGAATGGAAGGGTAGGAAAGAAGAAACTTCTCTTCTATTTTCCAAATTCAAGAGAGAAAATTTCTTTCCTATCCCTCCCATTCCTTCAATTTGCTAAAGTTTCT	(((((((.(.((((((..(((((((.(((((((((((((((....(((((((..(((.....)))..)))))))....))))))))))).)))).)))))))..)))))).))))))))...	5p	122	36.0656	-50	-1.13636
miRC16	AGTGGAAGGGTAGGAAAGAAG	scaffold48.0	21	-	691765	691886	122	40.1639	-48.1	-0.981633	GGCTTTGAGGAGGTTTATGGAGTGGAAGGGTAGGAAAGAAGCAACTTCTCTTTTTGGTCTCAAATCCTAAAGATCGAATTTCTTTCCTAACCCTCCCATTCCTTCAATTTCCTAAAGTTTCT	((((((.((((((((...(((((((.(((((((((((((((....((((((((..((........)).)))))..))))))))))))).))))).)))))))...))))))))))))))...	5p	122	40.1639	-48.1	-0.981633
miRC17	TAAATTCTGATGAGCTTGGTA	scaffold619.0	21	-	17199	17275	77	32.4675	-23.36	-0.9344	AATTATAAAAAACCAGGCTCAGGAGAGTTTGTTTGTTTTGTTGGTTTAAATTCTGATGAGCTTGGTATACCATTGTT	...........((((((((((..((((((((...............))))))))..))))))))))...........	3p	77	32.4675	-23.36	-0.9344
miRC18	CAGTCTGACAATATAACGTGC	scaffold64.0	21	-	622971	623089	119	35.2941	-62.4	-1.48571	TGCCAGCCAATGTGGCTTGTTATATTGTCAGATTGTCAATCTGAACCCTTAATTACCATTAATTTACGTAATTAATGGTTCAGATTGACAGTCTGACAATATAACGTGCCAAACTGTTT	...(((......((((.((((((((((((((((((((((((((((((.((((((((...........)))))))).)))))))))))))))))))))))))))))).))))..)))...	3p	119	35.2941	-62.4	-1.48571
miRC19	TCTGACAAAGTTGAAAACGCAT	scaffold67.0	22	-	1051332	1051420	89	40.4494	-32.3	-0.897222	CACCTTTCACATGCAACCTCAGCTTTGCAGAAATCACGGGCAACTTTGTCAAAGATTTCTGACAAAGTTGAAAACGCATGAATCTTACT	.........(((((....(((((((((((((((((...((((....))))...)))))))).)))))))))....))))).........	3p	89	40.4494	-32.3	-0.897222
miRC20	AAGTGGGGACAGTATCGGTGTTA	scaffold71.0	23	+	239407	239544	138	55.7971	-55.6	-0.722078	GCAGGTTGTTAAGTGGGGACAGTATCGGTGTTATTGGAGTGGGCTCTTGGCCCGTCTACCTGAAATTTAACATGGTATCAGAGTCATGGGATGGGCCCGTACTGCCACGTGAACGGGTGGGTCCCCCTTGACCTCGCG	(((((((...(((.((((((..((((.((.((((((((((((((((....(((((..((((((.(((......))).)))).)).)))))..))))))..))).))).)))))).)))).)))))))))))))).)).	5p	138	55.7971	-55.6	-0.722078
miRC21	AGGGTGGTTACCAATGGGATG	scaffold113.0	21	+	437650	437768	119	48.7395	-61.12	-1.05379	CTATTACTCTCCTCCTCTTGGTGATCGCCCTGCTTAATATGGCCTTCTGAATTCAGGGAACTTCTGGATTCAGGGCCTGCATATGGACAGGGTGGTTACCAATGGGATGACGGTGATAT	.(((((((.((.((((.(((((((((((((((((......((((..(((((((((((.....))))))))))))))).......)).))))))))))))))).)))).)).))))))).	3p	119	48.7395	-61.12	-1.05379
miRC22	TTCCACAGCTTTCTTGAACTG	scaffold113.0	21	+	498906	499064	159	43.3962	-67.4	-0.976812	TGATGATCCTCTTTGTATTCTTCCACAGCTTTCTTGAACTGCATCCATCTATGGCGAGATCGACCGATCTTTGGAGTGAGTCGACTCAGTCTCTCTATTCCCCTTAACTTGGTTTGCGGTTCAATAAAGCTGTGGGAAGATACAGATAGGCTCAATAAA	...(((.(((.(((((((..((((((((((((.((((((((((.(((.....((.((((((....)))))).(((.((((....)))).))).........))......)))..)))))))))).))))))))))))..))))))).))).))).....	5p	159	43.3962	-67.4	-0.976812
miRC23	CAAGGATATTGGACTTGGCCA	scaffold981.0	21	-	78227	78308	82	39.0244	-26.1	-0.815625	TTTAAAGTTTCAAGGATATTGGACTTGGCCAGATTGCATGTGAGAATTGGTCCTTGTCTAATGTCCTCTTTGATGCCTTCTA	......((.(((((((((((((((..((((((.((........)).)))).))..))))))))))))...))).))......	5p	82	39.0244	-26.1	-0.815625
miRC24	TGTTGGTGAACTCGCCGGCGA	scaffold1068.0	21	-	75265	75361	97	58.7629	-80.6	-1.41404	GCTGCTTTGATGTTGGTGAACTCGCCGGCGACTGGTGGTGGTTGTGCCGGCATAGCCACCACCAGTCGCTGGCGAGTTCATCAACCTCAAAACGGTG	((((.(((((.(((((((((((((((((((((((((((((((((((....))))))))))))))))))))))))))))))))))).))))).)))).	5p	97	58.7629	-80.6	-1.41404
miRC25	TTGGATTAAAATTGAACGGCC	scaffold114.0	21	-	172955	173133	179	39.6648	-143.46	-2.02056	CACGAAATCAGGGCCGTTCAATTTTAATCCAATGGTTGCAATTATTATAACTTTTAGGGGACCCCCTGTTTTAGAAGCGTGGCCGTTCAATTTTAATCCAACGCTTCTAAAACAGGGGGTCCCCTAAAAGTTATAATAATTGCAACCATTGGATTAAAATTGAACGGCCCTGATTTCGT	.(((((((((((((((((((((((((((((((((((((((((((((((((((((((((((((((((((((((((((((((((...............)).)))))))))))))))))))))))))))))))))))))))))))))))))))))))))))))))))))))))))))))))	3p	179	39.6648	-143.46	-2.02056
miRC25	TTGGATTAAAATTGAACGGCC	scaffold404.0	21	+	200279	200388	110	38.1818	-45.9	-1.09286	CACGAAATTCAGACCGTTCAATTTTAATCCAACGGCTTTAAACAAGGGGTCCCCTAAAAAGTTATAATAATTGCAACTGTTGGATTAAAATTGAACGGCCCGGATTTCGT	.(((((((((.(.((((((((((((((((((((((.........((((...)))).....((..........))..)))))))))))))))))))))).).)))))))))	3p	110	38.1818	-45.9	-1.09286
miRC25	TTGGATTAAAATTGAACGGCC	scaffold414.0	21	-	82703	82812	110	35.4545	-41.8	-1.07179	CACGAAATTCAGACCGTTCAATTTTAATCCAACGGCTTTAAACAGGGGGTTCCTTAAAAAGTTATAATAATTACAACCGTTGGATTAAAATTGAACGGCCCAGATTTTGT	.((((((((..(.((((((((((((((((((((((........((((....))))....(((((...)))))....)))))))))))))))))))))).)..))))))))	3p	110	35.4545	-41.8	-1.07179
miRC25	TTGGATTAAAATTGAACGGCC	scaffold114.0	21	+	172932	173063	132	42.4242	-50.71	-0.905536	ATAGGATGGGGATCCTCCTGACCACGAAATCAGGGCCGTTCAATTTTAATCCAATGGTTGCAATTATTATAACTTTTAGGGGACCCCCTGTTTTAGAAGCGTTGGATTAAAATTGAACGGCCACGCTTCTAA	.(((((.((....))))))).....(((.....(((((((((((((((((((((((.((.............((..(((((....)))))....)))).)))))))))))))))))))))))....)))...	3p	132	42.4242	-50.71	-0.905536
miRC26	TCACACTATGGAGCGATGGTC	scaffold1.0	21	-	57557	57709	153	40.5229	-73.95	-1.19274	CTTGAACTTCTCACACTATGGAGCGATGGTCCTTTTGGGGAACTCTATTTGAACTTTCATCCAACATAAAAGGTTTAAAGGGGGAAATAAAGGATGGAAGTTCTAACGGGATTACCCAAAAGGACCATTGCTCCACATTGTGATAAGTTCATG	..(((((((.(((((.(.(((((((((((((((((((((.((..(..((.((((((((((((.............................)))))))))))).))..)..)).))))))))))))))))))))).).))))).)))))))..	5p	153	40.5229	-73.95	-1.19274
miRC27	TCCCCGGCAACGGTGCCAAAAA	scaffold3.0	22	+	1347347	1347448	102	51.9608	-63.66	-1.20113	CGTTCTGCAATTTTTGGTACCGTTTCGGGAAGCAGCTTGAGAAATACTCTAGCGCTCCTTCTCAAGCCGCTCCCCGGCAACGGTGCCAAAAATTGCAGAACC	.((((((((((((((((((((((((((((.(((.(((((((((...............))))))))).))).))))).))))))))))))))))))))))).	3p	102	51.9608	-63.66	-1.20113
miRC28	TCCTCATAAATAGGATTCGGA	scaffold1112.0	21	+	72068	72179	112	43.75	-62.1	-1.26735	TTAGGATGAGGTTCCTCTCCGGATCCTCTTTGTGAGGATTCCGGGATCACTTTATGAACGGACATAAAGTGATCTCCAGGATCCTCATAAATAGGATTCGGATAGTATCCTA	.(((((((((....)))((((((((((.(((((((((((((.((((((((((((((......)))))))))))).)).))))))))))))).))))))))))....))))))	3p	112	43.75	-62.1	-1.26735
miRC29	TAGGCGTAGATAGACCGTGGG	scaffold413.0	21	-	336065	336251	187	40.107	-55.09	-0.734533	GAGAGCAGAATAGGCGTAGATAGACCGTGGGAACCTCAGAAAAGAAGAAAAAAAATCCCCACAAAAAAAAAGGAAGAAAAGTTATGGTCTTTAATTAGGGTTTCTTCATAAAAGGCCGCCATTGTTTCTTCAATCGTTCATTCATTCTGCGTATCCGAACGGTCTATCCACTCCTCTCTTACTCTCT	(((((.(((..(((.((.((((((((((.(((..(.(((((..((((((.......................((((((((((..((((((((.((.(((....))).)).))))))))..))).))))))).....))).))).))))).)..)))..)))))))))).)).))).)))..))))).	5p	187	40.107	-55.09	-0.734533
miRC30	GGAATGTTGTCTGGCTCGAGG	scaffold67.0	21	+	1032896	1033067	172	40.1163	-67.79	-0.982464	TTTTTTGAGGGGAATGTTGTCTGGCTCGAGGCCTCTTAACTAGATCTATGATCTTCATCTCAATTGGTGACAATTTTATCCACCAATCTTAAAAAAATTACAGTCCCAGTTGAGAAAGATCATTGATTCTACGTTTAGTGACGTCGGACCAGGCTTCATTCCCCCCAATTAC	....(((.((((((((..((((((..(((.(.(.((.(((((((((.((((((((..((((((((((.(((((((((................))))))...))))))))))))))))))))).)).)))).))).)).).).)))..))))))..)))))))).)))....	5p	172	40.1163	-67.79	-0.982464
miRC30	GGAATGTTGTCTGGCTCGAGG	scaffold200.0	21	-	628639	628809	171	41.5205	-68.82	-0.969296	TTTTTTGAGGGGAATGTTGTCTGGCTCGAGGCCTCTAGCTAGATCTATGATCTCCATCTCAATTGGTGACAATTTTAACCACCAATCTTAAAAGTTTTACAGTACCAGTTGAGAAAGATCATTGATTCTATGTTTAGCGACCTCGGACCAGGCTTCATTCCCCCCAATTAC	....(((.((((((((..((((((..(((((.(.(((((((((((.(((((((...((((((((((((....((((((.........)))))).........)))))))))))).))))))).)).)))).).)))).).)))))..))))))..)))))))).)))....	5p	171	41.5205	-68.82	-0.969296
miRC30	GGAATGTTGTCTGGCTCGAGG	scaffold75.0	21	-	598615	598785	171	40.3509	-65.04	-0.942609	TTTTTTGAGGGGAATGTTGTCTGGCTCGAGGCCTCTAGTTAGATCTATGATCTCCATCTCAATTGGTGACAATTTTAACCACCAATCTTAAAAATTTTACAGTACCAGTTGAGAAAGATGATTGTTTCTATGTTTAGCGACCTCGGACCAGGCTTCATTCCCCCCAATTAC	....(((.((((((((..((((((..(((((.(.((((.((((...(..(((((..((((((((((((..((((((..............))))))......))))))))))))..)).)))..).))))...)))).).)))))..))))))..)))))))).)))....	5p	171	40.3509	-65.04	-0.942609
miRC31	TTCTGACCGCACGATGTACGATA	scaffold1486.0	23	+	19052	19162	111	34.2342	-50.2	-1.32105	TCGTGACCGTTCATCGTACATCGTGCAGTCAGTTTTCATTAGGTACTATTTATATTTAATTTTAAATTTTGAAATTATTTCTGACCGCACGATGTACGATAAATGGTCACG	.((((((((((.((((((((((((((.(((((.(((((..(..((..(((.......)))..))..)..)))))......))))).)))))))))))))).))))))))))	3p	111	34.2342	-50.2	-1.32105
miRC32	AATGACGTGTGGCATATCATC	scaffold28.0	21	+	546627	546729	103	33.9806	-48.7	-1.39143	ACCGGAGCATGAGATGGTACGTCATATGTCATTATACAATTGAAGAGATTTTTTTTTTTTTTTCAAGTGTATAATGACGTGTGGCATATCATCCTATGTTTGG	.(((.((((((.(((((((.((((((((((((((((((.(((((((((.........))))))))).)))))))))))))))))).))))))).)))))))))	3p	103	33.9806	-48.7	-1.39143

## Sheet: S6
Table S6 Targets of pear miRNAs (or miRNA families; detailed list)
MiRNA	Target	ASa	RN_readsb	Categoryc	Cleave site	Target gene annotation
			(TPB)
miR156	Pbr016235.1	1	19	0	753	SPL domain class transcription factor
miR157	Pbr016235.1	3	19	0	753	SPL domain class transcription factor
miR162	Pbr025895.1	1	95	0	3264	endoribonuclease Dicer homolog 1-like
miR164	Pbr030212.1	2	14	0	706	CUP-SHAPED COTYLEDON 2
miR164	Pbr041034.1	2	24	0	637	NAC domain protein
miR166	Pbr008410.2	2.5	817	0	571	putative REV HD-ZipIII
miR166	Pbr037485.1	2.5	1091	0	598	putative PHV HD-ZIPIII
miR166	Pbr008785.1	2.5	488.5	0	1179	BZIP domain class transcription factor
miR168	Pbr028303.1	3	48	0	400	eukaryotic translation initiation factor 2c
miR169	Pbr005793.1	4.5	3	1	1888	calcium-dependent protein kinase
miR169	Pbr020604.2	4	2	2	778	nucleolar GTP-binding protein 1-like
miR169	Pbr029539.1	3.5	3	2	855	predicted protein
miR169	Pbr006945.1	2.5	44	0	2274	nuclear transcription factor Y subunit A-1-like
miR169	Pbr017220.1	2.5	44	2	2248	nuclear transcription factor Y subunit A-1-like
miR169	Pbr036578.1	2.5	44	2	2311	nuclear transcription factor Y subunit A-1-like
miR169	Pbr004907.1	2.5	51	0	1071	unnamed protein product
miR169	Pbr034460.1	2.5	6	2	1014	lysosomal Pro-X carboxypeptidase
miR169	Pbr020268.1	4.5	14	2	3013	predicted protein
miR172	Pbr014186.2	1.5	504	0	1330	AP2-like factor, euAP2 lineage
miR172	Pbr034719.1	4.5	2	0	1170	phosphoglucomutase, putative
miR172	Pbr022083.1	2.5	8	0	1300	AP2 domain class transcription factor
miR172	Pbr033937.1	1.5	504	0	1753	AP2 domain class transcription factor
miR3623	Pbr024276.1	4	1	2	213	hypothetical protein MTR_4g097790
miR3623	Pbr024934.1	4	1	2	1874	predicted protein
miR3623	Pbr016380.1	1.5	7.5	2	300	leucine-rich repeat-containing protein
miR3623	Pbr023836.1	4	4	2	2390	cellulose synthase
miR3623	Pbr002761.1	1.5	0.5	4	354	tir-nbs-lrr resistance protein
miR3623	Pbr020551.2	4	1	2	1743	predicted protein
miR3623	Pbr012439.1	4	3	2	294	uncharacterized protein LOC100252199
miR3623	Pbr029137.1	4	2	2	346	uncharacterized protein LOC100267143
miR3623	Pbr009829.1	4.5	2	2	1352	SKP1-interacting partner 15
miR3623	Pbr003828.1	2.5	30	2	255	uncharacterized protein LOC100251634
miR3623	Pbr017621.1	4	1.5	2	2091	ubiquitin-protein ligase, putative
miR3623	Pbr038500.1	4	1.5	2	2088	ubiquitin-protein ligase, putative
miR3623	Pbr016390.1	1.5	7.5	2	276	tir-nbs-lrr resistance protein
miR3623	Pbr024304.1	4	1	2	2320	cysteine desulfurase 1
miR391	Pbr012122.1	4	2	2	454	cleavage and polyadenylation specificity factor
miR391	Pbr011712.1	2.5	4	2	668	transmembrane protein 14
miR393	Pbr021877.1	2	131	0	1594	transport inhibitor response protein
miR393	Pbr022779.1	1	26	0	1525	auxin receptor 1
miR393	Pbr026079.1	2	220	0	1652	GRIP and coiled-coil domain-containing protein
miR395	Pbr003032.1	2.5	2	2	24	unnamed protein product
miR395	Pbr017382.1	4.5	5	2	1342	unnamed protein product
miR395	Pbr014657.1	2.5	2	2	689	ATP sulfurylase 1
miR395	Pbr029939.1	4	2	2	361	conserved hypothetical protein
miR395	Pbr036522.1	4.5	4	2	1751	eukaryotic initiation factor iso-4F subunit p82-34-like
miR395	Pbr025451.4	3.5	4	2	1736	nbs-lrr resistance protein
miR395	Pbr034843.2	4.5	5	2	7785	transcription domain-associated protein
miR397	Pbr035748.1	3	1	0	686	L-ascorbate oxidase
miR398	Pbr041800.1	4.5	0.666667	3	787	malic enzyme, putative
miR408	Pbr005251.1	2.5	0.362328	3	2777	WNK lysine deficient protein kinase
miR408	Pbr023697.1	4	7	3	21	40S ribosomal protein S5, putative
miR408	Pbr027098.1	4.5	0.362328	3	2937	auxin response factor 2
miR408	Pbr001296.1	3	0.362328	3	523	hypothetical protein ARALYDRAFT_889558
miR408	Pbr037658.1	4.5	0.362328	3	238	phosphate abc transporter, putative
miR408	Pbr037159.1	4	0.362328	3	138	short-chain dehydrogenase TIC 32
miR408	Pbr004207.1	4.5	0.362328	3	52	U4/U6.U5 tri-snRNP-associated protein 1
miR408	Pbr016895.1	4.5	0.247813	3	695	predicted protein
miR408	Pbr021104.1	4.5	0.361669	3	3737	ARF domain class transcription factor
miR408	Pbr005027.1	3.5	4	0	1621	monoxygenase
miR408	Pbr023528.1	2.5	0.787879	3	405	LOB domain-containing protein
miR4249	Pbr030724.2	3.5	1	4	1788	protein SCAI isoform 1
miR4249	Pbr020696.1	4.5	1	4	327	uncharacterized protein LOC100258054
miR4249	Pbr004112.1	4.5	0.5	4	557	ATP-dependent Clp protease proteolytic subunit-related protein 2
miR4249	Pbr001948.1	2	1	4	717	1-deoxy-D-xylulose-5-phosphate reductoisomerase
miR4249	Pbr005121.1	4	1	4	2706	hypothetical protein RCOM_1616500
miR4249	Pbr003153.2	4	1	4	1062	beta-1,3-glucanase 1
miR4249	Pbr031941.1	4.5	1	4	1689	class 1 KNOTTED-like transcription factor STM-like2
miR4249	Pbr034095.1	4	1	4	3378	translocase of chloroplast 159
miR4249	Pbr014355.1	4.5	0.5	4	686	ATP-dependent Clp protease proteolytic subunit-related protein 2
miR4249	Pbr003875.1	4	1	4	2659	transcription factor
miR4249	Pbr005630.1	4.5	1	4	271	TBC1 domain family member 13
miR5376	Pbr006217.1	4.5	1	4	1659	unnamed protein product
miR5376	Pbr008881.1	4.5	1	4	1827	unnamed protein product
miR5376	Pbr003875.1	2	1	4	298	DELLA transcription factor
miR6390	Pbr019340.1	4	42	0	1362	dormancy-associated MADS-box transcription factor
miR6390	Pbr019339.1	4	33	0	169	dormancy-associated MADS-box transcription factor
miR858	Pbr015230.1	2.5	177.5	0	561	MYB11
miR858	Pbr042626.1	3	12	0	306	tannin-related R2R3 MYB transcription factor
miR858	Pbr019902.1	3	177.5	0	63	MYB9
miR858	Pbr031682.1	2.5	126.5	0	300	tannin-related R2R3 MYB transcription factor
a AS: align-score. Align-score threshold was set to 4.5 and 5 for known and apple-specific miRNAs, respectively ; b RN_reads: repeat normalized reads, TPB: transcripts per billion; c Category 0: >1 raw read at the position, abundance at position is equal to the maximum on the transcript, and there is only one maximum on the transcript; Category 1: >1 raw read at the position, abundance at positio…

## Sheet: S7
Table S7 The metabolism potentially regulated by miRNAs by KEGG pathway analysis
MiRNA	Target	ASa	RN_readsb	Categoryc	Cleave site	Enzyme	Target gene annotation
			(TPB)
miR156	Pbr016235.1	1	19	0	753	[EC:2.7.11.1]	serine/threonine-protein kinase ATR
miR157	Pbr016235.1	3	19	0	753	[EC:2.7.11.1]	serine/threonine-protein kinase ATR
miR162	Pbr025895.1	1	95	0	3264	[EC:3.1.26.-]	endoribonuclease Dicer
miR164	Pbr030212.1	2	14	0	706	[EC:2.7.7.7]	DNA polymerase eta subunit
miR169	Pbr005793.1	4.5	3	1	1888	[EC:2.7.11.1]	calcium-dependent protein kinase
miR169	Pbr034460.1	2.5	6	2	1014	[EC:3.4.16.2]	lysosomal Pro-X carboxypeptidase
miR172	Pbr034719.1	4.5	2	0	1170	[EC:5.4.2.3]	phosphoacetylglucosamine mutase
miR391	Pbr012122.1	4	2	2	454	[EC:3.1.27.-]	integrator complex subunit 11
miR395	Pbr003032.1	2.5	2	2	24	[EC:2.7.7.4 2.7.1.25]	3'-phosphoadenosine 5'-phosphosulfate synthase
miR395	Pbr014657.1	2.5	2	2	689	[EC:2.7.7.4 2.7.1.25]	3'-phosphoadenosine 5'-phosphosulfate synthase
miR397	Pbr035748.1	3	1	0	686	[EC:1.10.3.3]	L-ascorbate oxidase
miR398	Pbr041800.1	4.5	0.666667	3	787	[EC:1.1.1.40]	malate dehydrogenase
miR408	Pbr037159.1	4	0.362328	3	138	[EC:1.3.1.33]	protochlorophyllide reductase
miR408	Pbr005251.1	2.5	0.362328	3	2777	[EC:2.7.11.1]	WNK lysine deficient protein kinase
miR408	Pbr005027.1	3.5	4	0	1621	[EC:1.14.13.90]	zeaxanthin epoxidase
a AS: align-score. Align-score threshold was set to 4.5 and 5 for known and apple-specific miRNAs, respectively ; b RN_reads: repeat normalized reads, TPB: transcripts per billion; c Category 0: >1 raw read at the position, abundance at position is equal to the maximum on the transcript, and there is only one maximum on the transcript; Category 1: >1 raw read at the position, abundance at positio…

## Sheet: S8
Table S8 qRT-PCR primer sequences used to amplify miRNAs
MiRNA	Primer (5'-3')
Primer-F
miR156	TGACAGAAGAGAGTGAGCAC
miR159	TTGCATATCTCAGGAGCTGC
miR172	AGAATCTTGATGATGCTGCAT
miR535	TGACAACGAGAGAGAGCACGC
miR477	CGAAGACCTTGGGGAGAGTGG
miR6390	GATCCTCCTCATCAATTATCGT
Pyr-5s	GAAAGATGCCAATTCATGCG
Primer-R
Uni-miR qPCR Primer	Takara (Code No. RR716)
5S rRNAs was used as an internal control.

## Sheet: S9
Table S9 Primers were used to clone the MIKC genes
mRNA	Primers	Primers
Takara-3'-RACE primers	Outer primer (5'-3')	Inner primer (5'-3')
PpAG-2	AGCATCCAAACTGCGAAGAC	GTGGCCGCCTCTATGAGTAT
PpAGL11-2	GTGATGCTGAAGTTGCCCTC	GGCAAGTGACCTTCTGCAAA
PpAGL12-1	GGCCTCAGGTATATGTTTGATGG	AAATATTGCAGAAAGGCCTCAGG
PpAGL12-2	ACCAAAGGAAGCATGCAAGG	AGGAGCTGTCTGTGTTGTGT
PpAGL17	GGTTGCTTAAGAAGGCTAAGGAG	ATGGGGAGAGGAAAGATTGTGAT
PpAP1-1	AAGGAAGCTGAGGAATTTTACGG	AACGGCAACTAAACGGAACTAAT
PpBS	AGACGGAGACCACCAAGAAG	AGAGATCAGGCAGAGGTTGG
PpPI	GGGTATCATCAGAGGCAGCT	ACAAGTATCCGGGACAAGCA
PpCBM1	AGGACGAGCAGAGCAGATAC	TCCAACCTACCTCGTCAACC
PpFLC	GGGGAGGCTTTACGAGTTCT	AGAACCGGGCTGATGAAGAA
PpSEP1-2	CTGTGATGCTGAGGTTGCTC	GGAGAGGAAGAGTGGAGCTG
PpSEP4	TTGGGCCGCGTAATAGAGAA	GGCAGGTGACCTTTTCCAAG
PpTM8-1	TTCAGAAGGGCCAGAACCAT	CGTCTTCTCTCACTCTGGCA
PpTM8-2	TCTCAAAACGCAGAAATGGACTT	GGAAAGTGGAGCTGAAGAGAATC
Full-length gene clone primer	Primer-F (5'-3')	Primer-R (5'-3')
PpAG-1	ATTCATCTATTTGGAGGGGTTT	TCAGACGGCAGTCCAGCATT
PpAG-3	TCATCCCACCTCACTTCC	GTGCCAACGGTCTTCATT
PpAG-4	CCCAAGATCATCCAAAACAAA	CAGAAGCGATAGAGTCCAAGC
PpAGL11-1	GAGGTTGGTTCGCTCTTGGATC	TGAGGTGACAGGTAGCATTTCC
PpAGL18	CCGCACTTTGATAAGTCTGTAAAC	GGGAAAACAACTCTTCAACGATAT
PpAP1-2	CCAGGAGCAACCATATATTT	CATCATGCACATTACCAAT
PpAP1-3	ACGAGCAGTTGAAAGAGTG	TCTACCGATTGATTGTTGAT
PpSEP1-1	CTTTTGGAGATTAGATACAC	TGATTAGAGGCACTGATCAG
PpSEP3	GCGGAGGAAGGAGAGAGAGA	GCATAGATTGTATCTTGCTTATC
PpSOC1-1	CGATGATTTAGGCAAAGCTAG	ATATGGTGCTACAACCTGACG
PpSOC1-2	ACGATGGTGGTGAATGATGAATT	ATGGTGCTACAACCTGACGCTTT
PpSOC1-3	CTTGCGGTTGCTTGAGAT	TCACGTACAGCCATCAGGA
PpDAM1	ATGAAGATCAAGATCAGAAAG	CGGAAGCCCCAGTTTGAGAGA
PpDAM2	ATGGTGAAAAGGATGAATGAG	AGGAAGCCCCAGTTTGAGAGA
PpDAM3	ATGAAGATCAAGATCAGAAAG	CGGAAGCCCCAGTTTGAGAGA
PpSVP	ATGGCGAGGGAGAAAATTCAG	TTAAACGCACCCCAATTTTAGAG
Clontech-5'-RACE primers	Primer (5'-3')
PpAG-2	TCGATAGAAGAACATCAGACGGCGG
PpAGL11-2	CATTTCCTGCATTTGAAGATTCTGCC
PpAGL12-1	CCCTTACAATGCGCTTCAGTTGCAA
PpAGL12-2	TTTAAACCACACCACACACTTGGCAAT
PpAGL17	ACCAAAGCTTTTGGTCCTTCGGTTG
PpAP1-1	TGACTAGTAGGCACGGCAAAGCTTA
PpBS	CACGATCAAGCAAGGCGTAGATCGT
PpPI	CACGCGGAAGGCGAAAGGTATCTGC
PpCBM1	CATGTGGTCACCACTACTCTTTGATTGG
PpFLC	TGATCTTCGACGCAATCCCAGCTAG
PpSEP1-2	CTTGGGCACGCATTCTTATGAGTGA
PpSEP4	CGATCAACCAGAGTAAGGCAGCCCC
PpTM8-1	GTGTTGCTGCGAGAACATAACCCTG
PpTM8-2	CTGGATGGTGCTGCTCAAAGATCAT

## Sheet: S10
Table S10 qRT-PCR primer for mRNAs
mRNA	Primer-F (5'-3')	Primer-R (5'-3')
Q-PCR
PpSEP1-1	CATCACCATGCTCAATCCCA	TCATCAGCACAATCTCAAAGCA
PpSEP1-2	CAAATGGGGTACTCTGCAGC	AAACTTGGGCACGCATTCTT
PpSEP3	GCCCAGGGTGATGTCTTCTT	TGTTGATGACCATGCATGCA
PpSEP4	GGAGGCTTGTTCAGGTCGAT	TCAACCAGAGTAAGGCAGCC
PpFLC	ACCCAGCTTGAGGAGGAATT	GATCTTCGACGCAATCCCAG
PpAP1-1	AGCAGCAAACTAACCAAGGC	TGACTAGTAGGCACGGCAAA
PpAP1-2	TCCCTTCTTCCACAGGCATT	TCTATTCATTAAGGTGGCGGAG
PpAP1-3	GTTCAAAACTGGGAGCAGCA	TGTTGATCAAGCAGCAAAGC
PpAG-1	ACACATATGATGCCGGGAAC	GCAGTCCAGCATTTCAAACA
PpAG-2	ACACATATGATGCCGGGAAC	AGAAGAACATCAGACGGCGG
PpAG-3	TAGCTGAGAATGAGAGGGGC	CGGTCTTCATTCCCAAAGCA
PpAG-4	GCAGTCTCAGCCATACGACT	AGAAGCGATAGAGTCCAAGC
PpSOC1-1	GCTTCTGCGTCTGTAAGCTA	GTTGACTTCAGGCTGCGATG
PpSOC1-2	CGCCAATAATGCGCTCTGTT	ATCTAAGAGCACGGCCTACC
PpSOC1-3	AGTATTCCAGCCCCAGACAC	AGCTTTGTGAAACTGCTGCT
PpAGL11-1	TGTGCCAGAGATGAATGCAA	GCATTTGAAAATTCTGCCTCCA
PpAGL11-2	GAGATGAATGCGATCCAGGC	CCTGCATTTGAAGATTCTGCC
PpAGL12-1	GGCGACTGACAATACATATCCG	CCCTTACAATGCGCTTCAGT
PpAGL12-2	ACTCGGAAGGAATTCTGGCA	TTTAAACCACACCACACACTTG
PpAGL17	GCCAGCCACAGAATCAAACT	AGCTTTTGGTCCTTCGGTTG
PpAGL18	TGCGGCAAAATAAGAGGTCG	AGGCCACTTGACTTCCTGAA
PpBS	GAGGGAGACTACGAATCTGCA	CACGATCAAGCAAGGCGTAG
PpPI	TGGAAGATGAGAATAAGCGCC	GGAAGGCGAAAGGTATCTGC
PpCBM1	GCATTGCAGATCGGTACTCC	TGGTCACCACTACTCTTTGATTG
PpDAM1	GCATGACATCTGAATCAGCCA	ACAAGGAAGTGCAACTCTCC
PpDAM2	TGGAGAAGGAAGCGTGACAT	ACAACTTTCCATCTGTCTCCAC
PpDAM3	TGTGCCAGAGATGAATGCAA	GCATTTGAAAATTCTGCCTCCA
PpSVP	CTTGGGTGGCGTAGTAGAGA	GACCCTCCTCCGTAATCAGG
PpTM8-1	CAGGGTTATGTTCTCGCAGC	AGCTATGATCGCAGTCCCTC
PpTM8-2	GCAAGAAGAAAACACGCGTC	CTGGATGGTGCTGCTCAAAG
PpCBF	TCAGTGGATATCAGACGGGC	CTCCGCCATACTATCCAGCA
PpFT2	GCGCACAACTGGTATAGCAT	CCCTTGGAGCGAAGAATACG

[truncated: 1 more sheets: S11]
